# Supplementary material for: Methyl-dependent auto-regulation of the DNA N6-adenine methyltransferase AMT1 in the unicellular eukaryote Tetrahymena thermophila
Source: Nucleic Acids Res. 2025 Jan 24;53(3):gkaf022. doi: 10.1093/nar/gkaf022 (PMC11760949; doi:10.1093/nar/gkaf022)
Supplement: gkaf022_Supplemental_Files [file gkaf022_supplemental_files.zip]

Archive with 2 entries (2 files):
- Supplementary_0108_LHC.pdf
- Table_S6-1231.xlsx
