# Supplementary material for: Methyl-dependent auto-regulation of the DNA N6-adenine methyltransferase AMT1 in the unicellular eukaryote Tetrahymena thermophila
Source: Nucleic Acids Res. 2025 Jan 24;53(3):gkaf022. doi: 10.1093/nar/gkaf022 (PMC11760949; doi:10.1093/nar/gkaf022)
Supplement: gkaf022_Supplemental_Files [file gkaf022_supplemental_files.zip › Table_S6-1231.xlsx]

## Sheet: Gene 6mA level
Gene Name	TTHERM Number	GeneBank Accession Number	GeneID	WT	ΔAMT1	AMT1-APPA	AMT1-RNAi with Cd2+	Description
Unnamed	TTHERM_00161861	XP_001471200	7838492	7.5	0	2.53611	1.66275	hypothetical protein;
Unnamed	TTHERM_00161860	XP_001439763	7841783	1.29904	0.209325	0.819806	0.606644	ABC transporter family protein;
Unnamed	TTHERM_00161850	XP_020289377	7841780	0.711404	0.486064	0.254027	0.298086	triose-phosphate transporter family protein;
Unnamed	TTHERM_00161840	XP_024385272	7841781	19.7888	7.05996	6.40313	11.4753	2 iron 2 sulfur cluster-binding protein;
Unnamed	TTHERM_00161830	XP_004300017	7841784	46.9917	13.3022	14.3128	29.3875	nucleic acid-binding protein putative;
Unnamed	TTHERM_00161820	XP_008662247	7841782	47.1366	19.2489	22.8495	30.4907	HECT-domain (ubiquitin-transferase) protein;
Unnamed	TTHERM_00161810	XP_012653133	7841785	31.3712	5.33257	8.07177	17.8694	cation channel family protein;
Unnamed	TTHERM_00161800	XP_012653363	7841786	0.932418	0.165856	0.337233	0.253968	cyclic nucleotide-binding domain protein;
Unnamed	TTHERM_00161879	XP_012651463	-	0.231324	0.0571429	0.169935	0.0836458	-
Unnamed	TTHERM_00161790	XP_001009907	7841787	34.8076	11.7178	8.83791	21.91	hypothetical protein;
Unnamed	TTHERM_00161780	XP_004035076	7841788	22.8398	4.79139	5.96778	9.40189	sperm-tail PG-rich repeat protein;
Unnamed	TTHERM_00161759	XP_008909689	7841790	50.6934	15.1438	12.3767	30.8373	hypothetical protein;
Unnamed	TTHERM_00161760	XP_001009904	7841789	1.35364	0	0.0851449	0.388889	hypothetical protein;
Unnamed	TTHERM_00161750	XP_023466965	7841791	25.2472	6.78054	7.74584	11.1919	hypothetical protein;
RRM4	TTHERM_00161740	XP_001433155	7841792	36.036	9.92004	12.7843	19.4307	RRM4 RNA recognition motif protein;
Unnamed	TTHERM_00161720	XP_001009900	7841794	58.7064	21.6742	25.1913	36.09	zinc finger protein;
Unnamed	TTHERM_00161709	-	-	0.189459	0.184066	0.123478	0.149094	-
Unnamed	TTHERM_00161700	XP_019913692	7841796	27.0699	2.75128	3.12721	15.5011	WD domain G-beta repeat protein;
Unnamed	TTHERM_00161690	XP_001009897	7841797	20.0089	3.33333	6.27988	10.9224	RAP domain protein;
Unnamed	TTHERM_00161680	XP_001009896	7841798	32.1969	8.50532	7.04945	18.7983	hypothetical protein;
Unnamed	TTHERM_00161670	XP_001029751	7841799	9.15763	0.456624	0.656949	1.56773	cation channel family protein;
Unnamed	TTHERM_00161660	XP_004031822	7841800	36.8571	11.5902	8.10655	23.1541	hypothetical protein;
Unnamed	TTHERM_00161650	XP_016926232	7841801	20.3652	4.61236	4.3366	9.65314	UPF0235 protein C15orf40-like protein putative;
IMA8	TTHERM_00161640	XP_001009892	7841802	33.374	9.16797	7.20993	21.7956	IMA8 importin subunit alpha putative;
Unnamed	TTHERM_00161630	XP_001009891	7841803	26.4897	7.57101	8.47947	16.5376	transmembrane protein putative;
Unnamed	TTHERM_00161620	XP_001009890	7841804	19.2861	5.06657	4.15057	7.93541	ankyrin repeat protein;
Unnamed	TTHERM_00161578	XP_012651466	-	13.9207	2.26503	1.7079	7.36348	-
Unnamed	TTHERM_00161579	XP_003955542	-	18.1117	1.08799	0.585823	5.5625	-
Unnamed	TTHERM_00161580	XP_024026613	7841807	27.7797	5.58879	5.18187	14.4146	Ran-binding protein in the microtubule-organising centre protein;
Unnamed	TTHERM_00161570	XP_001446648	7841808	26.4186	4.18323	4.24533	14.9654	Serine/Threonine kinase domain protein;
Unnamed	TTHERM_00161560	XP_001026570	7841809	22.1058	2.50614	3.53524	9.88108	histidine phosphatase family (branch protein 1);
Unnamed	TTHERM_00161539	XP_012651468	-	35.7753	7.96575	11.0615	20.4006	-
Unnamed	TTHERM_00161540	XP_001009882	7841811	23.5407	6.20476	5.42582	10.1244	hypothetical protein;
Unnamed	TTHERM_00161530	XP_001009881	7841812	27.8804	8.91837	7.13325	18.3448	GyrI-like small molecule-binding domain protein;
Unnamed	TTHERM_00161525	-	-	0.0690476	0	0.0416667	0.0434783	-
Unnamed	TTHERM_00161520	XP_001019400	7841813	2.18994	0.0978495	0.219642	1.07301	hypothetical protein;
Unnamed	TTHERM_00161510	XP_001019793	7841814	0.388398	0.14795	0.210526	0.424597	hypothetical protein;
Unnamed	TTHERM_00161500	XP_004025095	7841815	35.5785	10.2056	11.7163	22.3017	hypothetical protein;
Unnamed	TTHERM_00161490	XP_001009877	7841816	15.647	3.51557	3.27841	7.90065	transmembrane protein putative;
Unnamed	TTHERM_00161480	XP_004990290	7841817	21.2112	6.43854	7.82767	10.2641	CHY zinc finger protein;
Unnamed	TTHERM_00161459	XP_019241378	-	23.5924	3.12073	4.97835	9.75705	-
Unnamed	TTHERM_00161460	XP_027018084	7841819	20.6434	3.54514	4.78119	8.56516	dual specificity phosphatase domain protein;
Unnamed	TTHERM_00161450	XP_023316094	7841820	29.5156	6.66253	6.30161	13.3883	-
Unnamed	TTHERM_00161430	XP_001009871	7841822	33.6809	8.32494	7.26499	15.0909	hypothetical protein;
Unnamed	TTHERM_00161419	XP_026673021	-	39.3795	4.69231	3.30108	13.1816	-
Unnamed	TTHERM_00161420	XP_001009870	7841823	25.1175	10.1662	7.9015	15.7248	hypothetical protein;
Unnamed	TTHERM_00161410	XP_001009704	7841824	32.4	6.08562	6.43418	16.8052	transmembrane protein putative;
Unnamed	TTHERM_00161390	XP_001447508	7833519	35.2126	11.0142	11.4365	22.4722	kinase domain protein putative;
Unnamed	TTHERM_00161370	XP_001009865	7833931	37.7984	5.91415	4.16256	20.5285	transmembrane protein putative;
Unnamed	TTHERM_00161340	XP_001453209	7833932	39.4786	16.4086	15.4961	27.3049	ubiquitin carboxy-terminal hydrolase;
Unnamed	TTHERM_00161330	XP_001009863	7833933	46.4575	10.8903	11.1006	24.6228	hypothetical protein;
Unnamed	TTHERM_00161297	XP_004035071	-	19.907	4.63407	4.52283	10.3364	-
Unnamed	TTHERM_00161298	XP_004031984	-	18.3921	3.30716	3.60581	8.83547	-
Unnamed	TTHERM_00161299	XP_012651473	-	19.3149	2.65	3.4096	6.50721	-
Unnamed	TTHERM_00161300	XP_001009860	7833936	30.9236	5.76894	4.7249	14.5826	hypothetical protein;
Unnamed	TTHERM_00161290	XP_001436532	7833937	29.3327	4.80736	4.21864	10.9882	hypothetical protein;
Unnamed	TTHERM_00161279	XP_001026972	-	37.4037	10.5699	7.01903	21.2298	-
Unnamed	TTHERM_00161280	XP_001009858	7833938	25.2545	7.12806	10.9636	15.9746	hypothetical protein;
BBC31	TTHERM_00161270	XP_001452652	7833939	33.5206	11.9289	11.7115	21.1562	BBC31 sperm flagellar protein;
Unnamed	TTHERM_00161260	XP_009063312	7833940	48.1903	15.4122	10.9488	29.8923	vacuolar ATP synthase subunit H;
Unnamed	TTHERM_00161250	XP_014916238	7833941	46.0352	17.4332	15.064	28.2706	vacuolar ATP synthase subunit H;
Unnamed	TTHERM_00161230	XP_001434439	7833942	51.1329	18.6635	14.5003	29.4563	zinc finger CCCH type domain protein;
Unnamed	TTHERM_00161220	XP_001009852	7833943	34.7511	6.03446	6.71685	16.1007	inorganic anion transporter sulfate permease (SulP) family protein;
Unnamed	TTHERM_00161210	XP_001440102	7833944	56.4721	16.7788	17.225	31.007	2 iron 2 sulfur cluster-binding protein;
Unnamed	TTHERM_00161200	XP_001429116	7833945	38.8225	13.5816	12.8632	22.9182	hypothetical protein;
RFC5	TTHERM_00161180	XP_017991187	7833946	36.6332	10.4802	11.1456	23.5092	RFC5 replication factor C activator 1;
Unnamed	TTHERM_00161170	XP_001009847	7833947	1.85443	0.267143	0.176879	0.509772	hypothetical protein;
Unnamed	TTHERM_00161160	XP_001009846	7833948	29.5123	7.22805	4.81871	15.9699	hypothetical protein;
Unnamed	TTHERM_00161150	XP_001023871	7833949	29.1017	4.62032	3.10286	14.5558	hypothetical protein;
Unnamed	TTHERM_00161140	XP_001030640	7833950	12.148	2.37788	2.3783	6.13855	hypothetical protein;
CTH90	TTHERM_00161130	XP_019225384	7833951	11.0256	2.982	2.9818	5.64396	CTH90 papain family cysteine protease;
Unnamed	TTHERM_00161120	XP_004036751	7833952	25.8118	5.71954	5.0093	11.8184	transmembrane protein putative;
Unnamed	TTHERM_00161110	XP_001009841	7833953	1.04345	0.551906	1.03827	0.429767	transmembrane protein putative;
NRK12	TTHERM_00161100	XP_001423832	7833954	20.1283	6.23794	4.53206	12.2232	NRK12 Serine/Threonine kinase domain protein;
Unnamed	TTHERM_00161090	XP_008862189	7833955	22.0871	6.30567	1.69768	14.0136	nicotinate phosphoribosyltransferase family protein;
NOT2	TTHERM_00161070	XP_004359088	7833957	49.6899	17.4639	17.1788	27.5426	NOT2 NOT2/NOT3/NOT5 family protein;
Unnamed	TTHERM_00161060	XP_015644654	7833958	29.5669	12.5964	8.61853	17.3693	40S ribosomal protein S12;
PRP19	TTHERM_00161050	XP_016717553	7833959	46.4327	17.1021	13.0246	26.8275	PRP19 Pre-mRNA-processing factor putative;
Unnamed	TTHERM_00161029	XP_024416323	-	15.2826	3.08081	1.66451	8.21001	-
Unnamed	TTHERM_00161030	XP_021340674	7833961	38.1839	8.95046	7.05575	20.3935	FHA domain protein;
Unnamed	TTHERM_00161031	-	-	20.9869	7.18817	9.27459	11.6578	-
Unnamed	TTHERM_00160999	XP_022583017	-	8.14048	4.05234	3.45081	4.35438	-
Unnamed	TTHERM_00161000	XP_001009830	7833964	32.8539	10.5209	10.4895	18.9768	transmembrane protein putative;
Unnamed	TTHERM_00160990	XP_004361652	7833965	28.2645	10.4008	12.4419	14.7382	dynamin central region family protein;
Unnamed	TTHERM_00160980	XP_001458334	7833966	25.6431	6.13301	6.71384	12.06	LMBR1 domain protein putative;
Unnamed	TTHERM_00160970	XP_001009827	7833967	30.9876	6.55225	7.10823	19.1126	transmembrane protein putative;
Unnamed	TTHERM_00160960	XP_018528728	7833968	51.1377	19.3058	19.2349	32.5762	39-S ribosomal protein L47;
Unnamed	TTHERM_00160950	XP_008197283	7833969	16.5815	1.43393	1.00139	5.55064	ATP-binding ABC transporter;
CDPK6	TTHERM_00160930	XP_001022919	7833971	28.2191	7.47639	7.55808	13.2262	calmodulin-domain kinase;
Unnamed	TTHERM_00160920	XP_001009822	7833972	31.3093	6.07553	6.49966	12.934	hypothetical protein;
Unnamed	TTHERM_00160910	XP_001009821	7833973	41.8624	10.6291	8.75916	18.388	transcription initiation factor IID 31 kDa subunit;
Unnamed	TTHERM_00160868	XP_012651478	-	36.0461	12.6015	11.8509	18.9188	-
Unnamed	TTHERM_00160869	XP_014474733	-	32.8879	14.3894	14.0223	19.99	-
Unnamed	TTHERM_00160870	XP_001022197	7833977	43.2913	8.61791	8.54227	23.5633	ATPase histidine kinase- DNA gyrase B;
Unnamed	TTHERM_00160860	XP_001023862	7833978	50.6238	11.9868	9.62152	23.4452	von willebrand factor type A domain protein;
Unnamed	TTHERM_00160849	XP_011415019	-	25.5214	5.22567	7.33799	16.3104	-
Unnamed	TTHERM_00160850	XP_001449860	7833979	26.4233	2.18023	1.2635	5.66672	zinc finger C2H2 type family protein;
Unnamed	TTHERM_00160840	XP_001009814	7833980	29.5422	7.81914	5.37179	19.2493	-
Unnamed	TTHERM_00160830	XP_001009808	7833981	24.4989	1.8608	2.90402	9.22647	hypothetical protein;
Unnamed	TTHERM_00160820	XP_004035174	7833982	6.35679	1.08595	0.527642	2.39982	FAD/FMN-binding family oxidoreductase;
Unnamed	TTHERM_00160810	XP_004035174	7833983	9.09293	3.10112	2.68523	3.0451	FAD/FMN-binding family oxidoreductase;
Unnamed	TTHERM_00160799	-	-	0.433161	0	0	0.281798	-
Unnamed	TTHERM_00160800	XP_001347200	7833984	0.329569	0.533333	0	0.0588235	FAD/FMN-binding family oxidoreductase;
Unnamed	TTHERM_00160795	-	-	0.0645833	0.0588235	0.05	0	-
Unnamed	TTHERM_00160790	XP_022676387	7833985	27.3848	4.02668	4.35552	11.672	SET domain protein;
Unnamed	TTHERM_00160780	XP_001009813	7833986	31.7882	4.83067	3.39688	15.6017	hypothetical protein;
Unnamed	TTHERM_00160775	-	-	19.7506	3.99201	3.23468	6.66122	-
FTT49	TTHERM_00160770	XP_019024563	7833987	31.8214	12.1625	9.58468	20.3538	FTT49 tyrosine 3-monooxygenase/tryptophan 5-monooxygenase activation protein epsilon protein;
Unnamed	TTHERM_00160769	-	7833988	0.462313	0.404864	0.16789	0.077037	transmembrane protein putative;
Unnamed	TTHERM_00160760	XP_015465032	7833989	0.206491	0	0.144725	0.115499	14-3-3 family protein 14-3-3 beta/zeta;
MXR4	TTHERM_00160750	XP_001438438	7833990	45.3839	17.4046	13.5911	24.3263	SelR domain protein;
Unnamed	TTHERM_00160740	XP_001009804	7833991	25.8757	6.56261	4.86839	10.1196	hypothetical protein;
Unnamed	TTHERM_00160719	XP_012651482	-	23.3833	3.55332	4.04428	13.0064	-
Unnamed	TTHERM_00160720	XP_001385011	7833993	38.0348	10.2945	9.28296	20.5371	AAA family ATPase;
Unnamed	TTHERM_00160710	XP_018330980	7833994	50.0741	11.9651	9.30733	25.7467	ribosome biogenesis protein putative;
Unnamed	TTHERM_00160700	XP_001009800	7833995	21.3622	8.63392	8.12276	14.6663	transmembrane protein putative;
Unnamed	TTHERM_00160690	XP_001009799	7833996	51.2179	11.5099	8.7093	32.8591	hypothetical protein;
Unnamed	TTHERM_00160680	XP_016383908	7833997	28.433	7.85472	5.38034	20.7132	ser/thr phosphatase family protein;
Unnamed	TTHERM_00160670	XP_020291310	7833998	33.7389	10.1968	10.1303	21.446	nucleolar protein;
Unnamed	TTHERM_00160660	XP_001011643	7833999	13.9493	2.28246	1.17587	4.95294	tetraspanin family protein;
Unnamed	TTHERM_00160650	XP_001009795	7834000	31.4214	3.60764	3.55572	16.138	tetraspanin family protein putative;
Unnamed	TTHERM_00160640	XP_001009794	7834001	0.35698	0.30531	0.333281	0.538352	tetraspanin family protein;
Unnamed	TTHERM_00160630	XP_001009796	7834002	0.529099	0	0.144271	0.0434783	tetraspanin family protein putative;
Unnamed	TTHERM_00160620	XP_007161126	7834003	34.3573	9.21967	6.81945	18.15	G protein coupled glucose receptor regulating Gpa2 protein;
Unnamed	TTHERM_00160610	XP_001009791	7834004	39.4782	6.60697	6.32475	16.505	hypothetical protein;
Unnamed	TTHERM_00160603	XP_001009791	-	27.4387	1.06853	0.558145	4.46835	-
Unnamed	TTHERM_00160600	XP_001460099	7834005	13.6432	1.03577	1.09941	5.93294	transmembrane protein putative;
Unnamed	TTHERM_00160595	XP_001439465	-	18.1421	1.29436	1.61893	7.33291	-
Unnamed	TTHERM_00160590	XP_001460100	7834006	17.4253	1.29275	1.39135	9.50366	transmembrane protein putative;
Unnamed	TTHERM_00160580	XP_001443508	7834944	22.729	1.09128	1.5646	13.5786	transmembrane protein putative;
Unnamed	TTHERM_00160559	XP_012184605	-	24.6886	4.34381	3.53005	15.4743	-
Unnamed	TTHERM_00160560	XP_001009786	7835179	25.5623	4.58883	2.88134	14.8182	transmembrane protein putative;
Unnamed	TTHERM_00160550	XP_001007829	7835180	41.6622	7.40143	7.30204	24.2822	EGF-like domain protein;
Unnamed	TTHERM_00160539	XP_001019981	-	0.778247	0.287449	0.202413	0.681159	-
Unnamed	TTHERM_00160540	XP_001021133	7835181	0.801652	0	0.302198	0.190476	hypothetical protein;
Unnamed	TTHERM_00158528	XP_001019985	-	0.174914	0.112751	0.10101	0.338312	-
Unnamed	TTHERM_00158529	XP_001021133	-	0.594746	0.270618	0.189076	0.410673	-
Unnamed	TTHERM_00158530	XP_001011099	7835182	0.915842	0.0645161	0.415025	1.94713	hypothetical protein;
Unnamed	TTHERM_00158525	-	-	0.037037	0	0.03125	0.0416667	-
Unnamed	TTHERM_00188520	XP_003881046	-	16.516	3.52485	4.21936	7.93322	-
Unnamed	TTHERM_00158510	XP_008893203	7835184	13.2399	2.49721	2.56568	3.65792	transmembrane protein putative;
Unnamed	TTHERM_00158500	XP_001012954	7835185	35.1957	1.58998	2.76806	7.09006	cyclic nucleotide-binding domain protein;
Unnamed	TTHERM_00158490	XP_005285278	7835186	22.1625	3.79509	5.47858	9.91573	prenylcysteine oxidase;
Unnamed	TTHERM_00158480	XP_004031235	7835187	22.6827	4.69746	6.174	14.9637	Serine/Threonine kinase domain protein;
Unnamed	TTHERM_00158459	XP_001346956	-	29.3911	5.44242	6.03724	14.7125	-
RRM68	TTHERM_00158460	XP_006467548	7835189	30.5952	9.74462	9.95703	18.3671	RRM68 RNA recognition motif 3 in plant Mei2-like protein;
Unnamed	TTHERM_00158450	XP_001424684	7835191	20.9974	4.75059	3.6983	8.4668	acyl-CoA synthetase family (AMP-forming)/AMP-acid ligase family protein;
Unnamed	TTHERM_00158440	XP_001009772	7835192	26.4624	6.22825	9.98462	13.2451	hypothetical protein;
NRK11	TTHERM_00158430	XP_012813326	7835193	38.1573	9.02166	11.4475	20.7471	NRK11 Serine/Threonine kinase domain protein;
Unnamed	TTHERM_00158420	XP_001020586	7835194	35.1311	10.7022	13.0357	20.8951	hypothetical protein;
Unnamed	TTHERM_00158388	-	-	0.0869565	0	0.228219	0.29537	-
Unnamed	TTHERM_00158389	XP_012651491	-	42.5869	10.2909	12.5238	24.6396	-
Unnamed	TTHERM_00158390	-	7835196	41.9805	8.71563	11.1096	20.4369	Dpy-30 motif protein;
Unnamed	TTHERM_00158380	XP_001009766	7835197	32.1913	6.53007	7.51234	12.8713	hypothetical protein;
Unnamed	TTHERM_00158370	XP_001009765	7835198	31.9207	9.74356	10.891	19.1199	hypothetical protein;
Unnamed	TTHERM_00158368	-	-	0.143577	0.0548048	0	0.0834783	-
Unnamed	TTHERM_00158360	XP_011168327	7835199	24.3169	8.98298	9.24086	15.344	LITAF-like zinc ribbon domain protein;
Unnamed	TTHERM_00158340	XP_001032308	7835200	36.042	7.7378	7.44778	16.5362	phospholipid-transporting ATPase putative;
Unnamed	TTHERM_00158330	XP_001458798	7835201	45.7909	4.91791	5.32371	18.3339	cyclic nucleotide-binding domain protein;
Unnamed	TTHERM_00158320	XP_020773654	7835202	48.48	20.296	17.1427	26.1709	ubiquitin elongating factor core protein;
Unnamed	TTHERM_00158310	XP_001007590	7835203	3.29382	0.557989	1.00608	1.15318	transmembrane protein putative;
Unnamed	TTHERM_00158289	XP_012656542	-	0.629657	0.627121	0.191667	0.444602	-
Unnamed	TTHERM_00158290	XP_019539148	7835205	34.9913	7.80953	11.0238	17.249	LMBR1-like motif protein;
Unnamed	TTHERM_00158280	XP_001009756	7835206	27.3048	3.96038	5.87459	14.5693	DOMON domain protein;
Unnamed	TTHERM_00158270	XP_009391725	7835207	27.7695	10.1347	7.73874	14.9715	antioxidant AhpC/TSA family protein;
Unnamed	TTHERM_00158260	XP_001009754	7835208	19.2608	7.38488	7.3767	12.2114	hypothetical protein;
Unnamed	TTHERM_00158239	XP_002976262	-	18.7802	1.72407	2.5785	7.34726	-
Unnamed	TTHERM_00158240	XP_001454114	7835210	32.6201	6.70687	5.60608	15.7686	hypothetical protein;
Unnamed	TTHERM_00158230	XP_001030868	7835211	36.3698	10.5544	7.77728	22.3599	syntaxin-73 protein putative;
Unnamed	TTHERM_00158220	XP_001018293	7835212	18.5736	2.65614	3.95248	7.9384	hypothetical protein;
PRE5	TTHERM_00158210	XP_016419458	7835213	43.9273	16.1461	16.2916	29.4234	PRE5 proteasome subunit alpha type protein;
Unnamed	TTHERM_00158200	XP_001009748	7835214	26.3672	5.20719	8.12291	15.4054	hypothetical protein;
Unnamed	TTHERM_00158190	XP_020218111	7835215	39.6965	14.2794	11.0188	20.9721	ARF GTPase activator;
Unnamed	TTHERM_00158180	XP_001009746	7835216	74.1527	23.6308	21.855	45.2497	transmembrane protein putative;
TGL8	TTHERM_00158170	XP_023224008	7835217	25.8253	6.58595	3.99167	12.7206	TGL8 Ab-hydrolase associated lipase region protein;
Unnamed	TTHERM_00158160	XP_001009736	7835218	13.3986	2.36009	2.11043	4.94127	hypothetical protein;
Unnamed	TTHERM_00158150	XP_001009743	7835219	32.5488	8.54904	6.75419	18.5354	hypothetical protein;
Unnamed	TTHERM_00158148	XP_001009744	-	0.421127	0.185185	0.263095	0.260504	-
Unnamed	TTHERM_00158140	XP_001009744	7835220	0.696058	2.75955	3.83856	0.501032	hypothetical protein;
Unnamed	TTHERM_00158120	-	7835222	0.440197	0.0434783	0	0.14189	hypothetical protein;
Unnamed	TTHERM_00158110	XP_001009744	7835223	0.649398	0.0606061	0.148352	0.141799	hypothetical protein;
Unnamed	TTHERM_00158100	XP_012651494	7835224	0.447213	0.397727	0	0.0384615	hypothetical protein;
Unnamed	TTHERM_00158080	XP_001009744	7835225	0.560714	0	0.180077	0.28003	hypothetical protein;
Unnamed	TTHERM_00158075	-	-	0.0979886	0.0357143	0.158606	0.0678733	-
Unnamed	TTHERM_00108060	-	-	0.374934	0.0434783	0.207453	0	-
Unnamed	TTHERM_00158049	XP_001009740	-	31.994	8.1033	6.58581	20.339	-
Unnamed	TTHERM_00158050	XP_017233847	7835228	44.7808	14.9786	11.8355	27.6559	FHA domain protein;
Unnamed	TTHERM_00158040	XP_022591712	7835229	28.0608	9.32764	8.51815	16.6966	Ran-binding protein 2 Ran-binding domain protein;
Unnamed	TTHERM_00158019	XP_012651495	-	0.378589	0.586066	0.360294	0.295649	-
Unnamed	TTHERM_00158020	XP_017257832	7835231	49.3106	14.647	14.0192	24.0796	PCI-domain protein;
Unnamed	TTHERM_00158010	XP_001459156	7835232	0.700775	0	0.210372	0.097619	transmembrane protein putative;
Unnamed	TTHERM_00158005	XP_012651496	-	0.0678161	0.179842	0.08	0.0526316	-
Unnamed	TTHERM_00158000	XP_001024332	7835233	18.5568	7.89181	7.14126	9.97749	transmembrane protein putative;
Unnamed	TTHERM_00157980	XP_001009726	7835234	29.8807	7.31206	3.22222	19.3377	hypothetical protein;
Unnamed	TTHERM_00157959	-	-	12.6577	0.981351	1.41646	4.86756	-
Unnamed	TTHERM_00157960	-	7835236	0.234914	0.258065	0.390693	0.55	hypothetical protein;
Unnamed	TTHERM_00157950	XP_001009723	7835237	46.3572	14.5325	14.4684	21.6881	hypothetical protein;
Unnamed	TTHERM_00157929	XP_002907894	-	30.7939	10.3837	10.4096	17.6197	-
Unnamed	TTHERM_00157930	XP_001430008	7835239	36.6113	13.3902	12.3637	25.3534	phosphatidylinositol 4-kinase;
Unnamed	TTHERM_00157910	XP_001009719	7835240	25.153	6.6806	5.00251	14.497	hypothetical protein;
Unnamed	TTHERM_00157889	XP_016677107	-	29.2191	10.957	9.37303	17.1519	-
LRC1	TTHERM_00157890	XP_001009717	7835242	36.4503	11.6914	12.2052	18.5387	LRC1 hypothetical protein;
Unnamed	TTHERM_00157885	-	-	1.02252	0.361018	0.633493	0.327005	-
Unnamed	TTHERM_00157880	XP_009843871	7835243	34.6808	5.82696	8.662	19.0301	hypothetical protein;
Unnamed	TTHERM_00157849	XP_977271	-	31.9958	2.39895	2.33228	18.3542	-
Unnamed	TTHERM_00157850	XP_001351944	7835246	30.715	8.91815	8.83232	16.0871	rab-GTPase-TBC domain protein;
Unnamed	TTHERM_00157830	XP_001009711	7835248	21.3065	5.07787	5.42869	7.75207	hypothetical protein;
Unnamed	TTHERM_00157809	XP_001016526	-	26.9268	5.06485	4.76372	15.2752	-
Unnamed	TTHERM_00157810	XP_001009709	7835250	34.3545	14.8003	14.1839	21.4622	30S ribosomal protein S15;
Unnamed	TTHERM_00157800	XP_013416457	7835251	21.2028	4.86789	5.98197	11.8907	protoporphyrinogen oxidase;
Unnamed	TTHERM_00157789	XP_012651502	-	22.8111	6.04108	5.79292	11.6454	-
Unnamed	TTHERM_00157790	XP_008617914	7835252	54.9844	16.3984	13.6336	29.3433	WW domain protein;
Unnamed	TTHERM_00156767	-	-	0.183983	0.1407	0.342536	0.153409	-
Unnamed	TTHERM_00156768	XP_001024353	-	0.312727	0	0	0.109048	-
Unnamed	TTHERM_00156769	XP_012651504	-	0.351398	0	0.0934783	0	-
Unnamed	TTHERM_00156770	XP_001009869	7838208	0.46829	0	0.318723	0.0809524	transmembrane protein putative;
Unnamed	TTHERM_00156760	XP_002498563	7838439	21.249	2.91667	1.36065	9.73693	hypothetical protein;
Unnamed	TTHERM_00156719	XP_012759677	-	24.1282	3.52474	3.07606	14.8308	-
Unnamed	TTHERM_00156718	-	-	12.3388	2.83692	3.49524	9.94426	-
Unnamed	TTHERM_00156699	XP_012651506	-	40.3938	8.65881	7.96567	26.244	-
Unnamed	TTHERM_00156700	XP_012655228	7838443	28.8681	11.1276	10.544	19.9513	SPFH domain/band 7 family protein;
Unnamed	TTHERM_00156690	XP_001438860	7838444	32.0454	2.46863	3.30384	11.2871	EGF-like domain protein;
Unnamed	TTHERM_00156680	XP_001009694	-	20.4982	0	0.243606	8.94295	-
Unnamed	TTHERM_00156670	XP_012651507	7838446	30.9099	1.075	1.09634	13.5602	hypothetical protein;
Unnamed	TTHERM_00156669	XP_012651507	7838447	2.44417	0	0.457481	1.88237	hypothetical protein;
Unnamed	TTHERM_00156660	XP_001009693	7838448	30.6256	10.2406	8.66455	18.7171	transmembrane protein putative;
Unnamed	TTHERM_00156650	XP_001009692	7838449	34.7289	10.4217	8.71463	17.2572	IQ calmodulin-binding motif protein;
Unnamed	TTHERM_00155640	XP_013686396	7838450	13.8846	6.33307	5.04972	9.13871	WD domain G-beta repeat protein;
Unnamed	TTHERM_00155630	XP_001030124	7838451	2.15156	0.457265	0.930654	0.475455	transmembrane protein putative;
Unnamed	TTHERM_00155610	-	7838453	39.0233	1.94236	2.77989	17.1096	hypothetical protein;
Unnamed	TTHERM_00155600	XP_977286	7838454	6.66174	1.83338	1.28679	4.04044	hypothetical protein;
HMGB3	TTHERM_00155590	XP_001009685	7838455	18.0786	3.79691	4.11892	9.49252	HMG box protein putative;
Unnamed	TTHERM_00155580	XP_013791193	7838456	49.8562	16.7276	16.4997	33.3816	adaptin amine-terminal region family protein;
Unnamed	TTHERM_00155570	XP_001009679	7838457	1.6502	0.309222	0.3671	0.593905	50S ribosome-binding GTPase;
Unnamed	TTHERM_00155560	-	-	0.277273	0	0.5	0.143074	-
Unnamed	TTHERM_00155550	XP_001009679	7838459	2.62735	0.414756	2.02362	1.9839	-
Unnamed	TTHERM_00155540	XP_001009291	7838460	0.371503	0.132411	0.12549	0.212258	ubiquitin carboxyl-terminal hydrolase family protein putative;
Unnamed	TTHERM_00155530	XP_001009683	7838461	2.5964	0.26738	0.603261	1.50924	hypothetical protein;
Unnamed	TTHERM_00155520	XP_001016798	7838462	28.0177	0	0.901031	9.2947	hypothetical protein;
Unnamed	TTHERM_00155510	XP_001021830	7838463	0.452679	0	0.0526316	0.123333	transmembrane protein putative;
Unnamed	TTHERM_00155480	XP_002908268	7838464	16.7423	4.73382	5.32362	9.34985	S54 family peptidase;
Unnamed	TTHERM_00155470	XP_001018404	-	0.242763	0.0571895	0.188466	0.11396	-
Unnamed	TTHERM_00155460	XP_004031846	7838466	18.9285	4.10076	3.67541	9.60285	MFS transporter;
Unnamed	TTHERM_00155450	-	-	0.374953	0.0757143	0.37193	0.355514	-
NTP10	TTHERM_00155440	XP_004030997	7838467	9.8138	4.21716	4.19133	5.11531	NTP10 nucleoside transporter family protein;
NTP9	TTHERM_00155430	XP_004030997	7838468	19.9465	1.63262	3.17656	6.65098	NTP9 equilibrative nucleoside transporter family protein;
Unnamed	TTHERM_00155420	XP_001027358	7838469	0.729277	0.356775	0.363158	0.871951	transmembrane protein putative;
Unnamed	TTHERM_00155399	XP_001020610	-	23.0762	7.06366	3.40541	15.0486	-
Unnamed	TTHERM_00155400	XP_001009668	7838471	21.1617	6.53351	6.04002	10.3769	ankyrin repeat protein;
BBC57	TTHERM_00155380	XP_010124722	7838473	43.5817	10.9694	9.78674	23.2277	BBC57 EF hand protein putative;
Unnamed	TTHERM_00155370	XP_005223230	7838474	53.6592	12.5045	14.9119	33.0904	leishmanolysin peptidase;
Unnamed	TTHERM_00155360	XP_015439660	7838475	29.8018	7.83415	6.92456	13.7877	glycine cleavage T-protein;
Unnamed	TTHERM_00155350	XP_002553374	7838476	45.6228	10.6764	12.8376	25.5563	vacuolar protein sorting-associated protein;
Unnamed	TTHERM_00155340	XP_001009662	7838477	18.4767	5.15431	5.75004	10.1826	transmembrane protein putative;
Unnamed	TTHERM_00155330	XP_001449644	7838478	16.7561	5.01149	5.52328	8.63725	PX-SNX-like domain protein;
Unnamed	TTHERM_00155320	XP_016378879	7838479	32.3851	12.566	11.5316	23.5026	RWD domain protein;
Unnamed	TTHERM_00155310	XP_001016337	7838480	8.81217	1.62132	1.94382	4.62534	hypothetical protein;
Unnamed	TTHERM_00155311	-	-	0.882852	0.230091	0.71533	0.500077	-
Unnamed	TTHERM_00155299	XP_012651509	-	49.981	10.4739	9.69205	28.3104	-
Unnamed	TTHERM_00155300	XP_004183477	7838481	50.1048	5.41136	7.51996	27.9022	zinc finger lsd1 subclass family protein;
Unnamed	TTHERM_00155290	XP_001021879	7838482	34.3354	3.39792	3.91101	17.2971	hypothetical protein;
Unnamed	TTHERM_00155280	XP_001009311	7838483	7.69216	0.41457	1.17699	2.83292	hypothetical protein;
Unnamed	TTHERM_00155253	XP_012651510	-	0.336915	0.195499	0.218056	0.0690476	-
Unnamed	TTHERM_00155254	XP_001018988	-	20.5992	0.903134	0.560644	8.40077	-
Unnamed	TTHERM_00155256	-	-	13.1845	0.407175	0.340278	2.55306	-
Unnamed	TTHERM_00155255	XP_001008179	-	13.0702	1.27826	1.28588	4.18945	-
Unnamed	TTHERM_00155257	XP_012651510	-	28.6614	1.03966	0.703146	7.52557	-
Unnamed	TTHERM_00155258	XP_001031688	-	9.34616	0.654521	0.854621	2.21999	-
Unnamed	TTHERM_00155261	XP_001030902	-	5.09027	0.389962	0.812126	1.34549	-
Unnamed	TTHERM_00155259	XP_001012939	-	3.80726	0.587745	0.680415	0.77204	-
Unnamed	TTHERM_00155260	XP_004185071	7838486	16.972	2.06151	3.84397	7.83005	zinc finger lsd1 subclass family protein;
Unnamed	TTHERM_00155240	XP_012650952	7838488	3.4717	0.979408	1.06881	0.716747	zinc finger lsd1 subclass family protein;
Unnamed	TTHERM_00155250	-	-	0.752408	2.82857	0.684806	0.662102	-
Unnamed	TTHERM_00155245	XP_977165	-	3.71378	0.795382	1.05835	0.506276	-
Unnamed	TTHERM_00155272	XP_001020953	-	0.544603	0.0416667	0.0625	0.163333	-
Unnamed	TTHERM_01419330	XP_001013014	7838490	1.08082	0.0910973	0.0952381	0.337293	zinc finger lsd1 subclass family protein;
Unnamed	TTHERM_00638868	XP_977165	-	7.22481	0.914397	0.703183	2.44282	-
Unnamed	TTHERM_00638870	XP_001025493	7838040	25.82	4.9375	4.35961	13.0879	zinc finger lsd1 subclass family protein;
Unnamed	TTHERM_00638880	XP_018949825	7838043	1.33424	0.198629	0.226054	0.236147	zinc finger lsd1 subclass family protein;
Unnamed	TTHERM_00638900	XP_001030860	7838041	6.82354	0.725601	1.49726	3.45964	zinc finger lsd1 subclass family protein;
Unnamed	TTHERM_00638902	XP_028416477	-	12.5937	0.446309	0.254297	3.13594	-
Unnamed	TTHERM_00639920	XP_001010750	7838046	1.52987	0.245418	0.773928	0.775578	zinc finger lsd1 subclass family protein;
Unnamed	TTHERM_00639930	XP_001015311	7831627	0.563055	0.642857	0.170687	0.187207	hypothetical protein;
Unnamed	TTHERM_00639940	XP_012654570	-	0.371337	0	0.246324	0.168968	-
Unnamed	TTHERM_00639950	XP_001015316	7831628	7.61882	2.63452	1.33124	3.50666	Ibr domain protein;
Unnamed	TTHERM_00639959	XP_001010703	-	0.592966	0.0333333	0.283134	0.239245	-
Unnamed	TTHERM_00639965	XP_001015316	-	0.230627	0.233921	0.0930736	0.351044	-
Unnamed	TTHERM_00639970	-	7831630	0.758801	0.136782	0.362934	0.433824	hypothetical protein;
Unnamed	TTHERM_00639980	XP_003217892	7831631	0.409558	0	0.195238	0.145911	zinc finger protein;
Unnamed	TTHERM_00639981	XP_012652941	-	0.52704	0.266939	0.213933	0.122378	-
Unnamed	TTHERM_00640000	XP_001015317	7831632	4.09208	0.911568	0.616857	0.243623	hypothetical protein;
Unnamed	TTHERM_00640020	XP_025172834	7831633	20.3751	5.86	5.07043	12.2735	Ibr domain protein;
Unnamed	TTHERM_00640030	XP_001010259	7831634	0.444506	0.0909091	0	0.111111	OsmC family protein;
PHR1	TTHERM_00640040	XP_001014668	7831635	10.9718	0.252536	0.542611	3.6848	PHR1 DNA photolyase FAD-binding domain protein;
Unnamed	TTHERM_00640050	XP_001428431	7831636	38.4415	9.57644	13.2404	21.2068	hypothetical protein;
Unnamed	TTHERM_00640060	XP_001009242	7831637	2.18018	0.275922	0.503466	0.222266	AMP-binding enzyme family protein;
Unnamed	TTHERM_00640069	XP_012652944	-	27.3207	3.00303	1.89216	8.88418	-
Unnamed	TTHERM_00640080	XP_001031289	-	2.53851	0.0910973	0.430799	0.147955	-
Unnamed	TTHERM_00640091	XP_012652942	-	28.0533	3.5303	4.72135	15.5468	-
Unnamed	TTHERM_00641070	XP_012651048	7831639	19.1143	0.522974	0.125	3.74797	transmembrane protein putative;
IRE1	TTHERM_00641080	XP_012186853	7831640	53.863	14.5833	12.4955	29.4641	Serine/Threonine kinase domain protein;
Unnamed	TTHERM_00641090	XP_001015327	7831641	37.5506	6.37001	9.32267	20.0513	hypothetical protein;
Unnamed	TTHERM_00641100	XP_001425175	7831642	22.8636	5.15764	6.13074	12.6361	PAP2 superfamily protein;
Unnamed	TTHERM_00641110	XP_020980138	7831643	43.0334	15.8632	14.3499	29.2123	Serine/Threonine kinase domain protein;
Unnamed	TTHERM_00641119	XP_001437651	7831644	35.3371	12.534	12.6505	25.6985	RIB43A protein;
Unnamed	TTHERM_00641120	XP_018768438	7831645	43.2382	11.5824	11.6466	26.1562	PCI-domain protein;
MRNO54	TTHERM_00641130	XP_023591747	7831646	23.4469	1.74226	1.722	9.64014	RSK4 MORN motif protein;
Unnamed	TTHERM_00641140	XP_001015332	7831647	43.9748	5.48082	5.03958	22.7209	hypothetical protein;
CTH40	TTHERM_00641150	XP_024233925	7831648	6.20518	0.359875	0.550556	2.28613	CTH40 papain family cysteine protease;
Unnamed	TTHERM_00641160	XP_001015334	7831649	1.17794	0.245311	0.41953	0.266293	hypothetical protein;
Unnamed	TTHERM_00641170	XP_001018869	7831650	52.9052	17.1066	15.1369	26.4052	hypothetical protein;
Unnamed	TTHERM_00641180	-	-	10.6768	2.00877	2.93183	3.66312	-
FAP61	TTHERM_00641200	XP_016001650	7831652	64.925	23.3259	23.3094	33.1007	hypothetical protein;
IXR1	TTHERM_00641210	XP_001015338	7831653	29.8318	11.7483	13.3504	20.7512	high mobility group (HMG) box protein;
MRNO44	TTHERM_00641220	XP_001015339	7831654	26.1966	6.74001	5.56786	13.3816	phosphatidylinositol 4-phosphate 5-kinase;
Unnamed	TTHERM_00641230	XP_001015340	7831655	0.810842	0.538481	0.402597	0.576078	transmembrane protein putative;
GPM1	TTHERM_00641240	XP_001347879	7831656	41.7639	15.8013	17.5619	27.5164	GPM1 2-3-bisphosphoglycerate-dependent phosphoglycerate mutase;
Unnamed	TTHERM_00641250	XP_001015342	7831657	39.2018	13.2564	12.3818	19.1086	hypothetical protein;
Unnamed	TTHERM_00641260	XP_001015343	7831658	28.7553	9.03553	8.54758	17.9046	hypothetical protein;
Unnamed	TTHERM_00641270	XP_001017684	7831659	42.863	6.62786	6.057	25.8748	hypothetical protein;
Unnamed	TTHERM_00641280	XP_001023051	7839691	2.58924	0.46345	0.378066	0.209402	hypothetical protein;
Unnamed	TTHERM_00641300	-	-	15.9545	0.155714	0.666667	3.82469	-
Unnamed	TTHERM_00641310	XP_001015346	7839693	0.0930736	0.05	0.0909091	0.05	hypothetical protein;
Unnamed	TTHERM_00641320	XP_012653160	7839694	38.8259	1.94022	1.3641	16.504	transmembrane protein putative;
Unnamed	TTHERM_00641340	XP_001023051	7839696	1.54796	2.52021	1.16422	0.666126	hypothetical protein;
Unnamed	TTHERM_00641369	XP_001019134	-	1.56736	0.215345	0.480952	0.745563	-
Unnamed	TTHERM_00641370	XP_001015354	7839699	0.530125	0	0.209524	0.0344828	hypothetical protein;
Unnamed	TTHERM_00642380	-	7839701	1.41316	0.424134	0.277273	0.743271	hypothetical protein;
Unnamed	TTHERM_00643380	XP_001031745	7839702	3.84002	0.439119	0.590468	0.666163	hypothetical protein;
Unnamed	TTHERM_00643400	XP_001023051	7839704	0.392207	0.259463	0.204762	0.143155	hypothetical protein;
Unnamed	TTHERM_00643405	-	-	0.333821	0.05	0.142857	0.112637	-
Unnamed	TTHERM_00643408	-	-	0.398701	0	0	0.132576	-
Unnamed	TTHERM_00643410	XP_001018431	7839705	1.15834	0.313294	0.047619	0.201667	hypothetical protein;
Unnamed	TTHERM_00643420	XP_001015365	7839706	2.19638	0.56552	1.04874	0.711035	hypothetical protein;
Unnamed	TTHERM_00643459	-	-	0.44877	0.75	0.291667	0.232786	-
Unnamed	TTHERM_00643460	XP_001018431	7839709	0.424165	0.251812	0.0769231	0.158057	hypothetical protein;
Unnamed	TTHERM_00643470	XP_018840033	7839710	1.18955	0	0.438585	0.133549	kinase domain protein;
Unnamed	TTHERM_00643480	XP_001442665	7839711	0.994677	0.19693	0.11859	0.441493	protein kinase;
Unnamed	TTHERM_00643490	XP_012202142	7839712	7.62393	0.889474	0.981969	1.50468	UbiE/COQ5 methyltransferase;
Unnamed	TTHERM_00643500	XP_001015369	7839713	18.0371	0.565135	1.46913	7.57881	transmembrane protein putative;
Unnamed	TTHERM_00643509	XP_012652951	-	37.2627	11.1514	10.5766	20.4081	-
Unnamed	TTHERM_00643510	XP_023872893	7839714	26.23	9.25212	6.32777	17.4789	ligand-gated ion channel protein;
Unnamed	TTHERM_00643520	XP_001029462	7839715	1.2104	0.34965	0.40053	0.611145	hypothetical protein;
Unnamed	TTHERM_00643530	XP_008861710	7839716	25.9349	10.1268	11.8278	18.035	hypothetical protein;
Unnamed	TTHERM_00643540	XP_023334733	7839717	29.4794	5.63406	7.24065	19.4565	methyltransferase small domain protein;
Unnamed	TTHERM_00643542	-	-	18.4295	3.8092	5.26797	10.9308	-
Unnamed	TTHERM_00643550	XP_001445061	7839718	1.42567	0.355219	1.62141	1.0545	Na-H/K antiporter P-type ATPase alpha subunit family protein;
Unnamed	TTHERM_00643559	-	-	0.969622	0.0878565	0.781722	0.311508	-
Unnamed	TTHERM_00643560	XP_001015375	7839719	3.14985	0.183983	0.524242	1.0381	hypothetical protein;
PUF4	TTHERM_00643580	XP_001454237	7839720	25.4435	8.36722	9.0753	12.3628	PUF4 pumilio-family RNA-binding repeat protein putative;
Unnamed	TTHERM_00644590	XP_004030193	7839722	37.0847	10.9478	12.3424	21.219	tetratricopeptide repeat protein;
Unnamed	TTHERM_00644600	XP_001428923	7835297	36.2692	13.2037	12.539	20.9478	protein kinase;
Unnamed	TTHERM_00644610	XP_001431689	7835298	28.4788	8.85474	9.50207	14.8312	transmembrane protein putative;
Unnamed	TTHERM_00644629	XP_012652876	-	0.77246	0.142463	0.920723	0.258447	-
Unnamed	TTHERM_00644630	XP_001015383	7835300	43.6611	9.21921	10.4872	25.6461	hypothetical protein;
Unnamed	TTHERM_00644640	XP_001020499	7835301	0.341508	0.1875	0.0869565	0.207358	START domain protein;
Unnamed	TTHERM_00644650	XP_001020499	7835302	0.90241	0.11859	0.225296	0.62512	START domain protein;
Unnamed	TTHERM_00644660	XP_012759490	7835303	29.8144	1.63888	2.35063	14.221	hypothetical protein;
Unnamed	TTHERM_00644670	XP_012653905	7835304	1.03457	0	0.276111	0.346351	cyclic nucleotide-binding domain protein;
Unnamed	TTHERM_00644675	-	-	0.290516	0	0	0.04	-
Unnamed	TTHERM_00644680	XP_001026617	7835305	13.3432	1.00025	1.74733	5.74841	bowman-birk serine protease inhibitor family protein putative;
Unnamed	TTHERM_00644690	XP_001015389	7835306	45.4516	11.5989	11.8057	20.8316	transmembrane protein putative;
Unnamed	TTHERM_00644710	XP_001451381	7835308	32.2295	8.9287	6.32572	20.0254	hypothetical protein;
Unnamed	TTHERM_00644720	-	-	0.784579	0	0.328939	0.224959	-
Unnamed	TTHERM_00644730	XP_001015395	7835309	0.251036	0.0630542	0.0333333	0.0934783	transmembrane protein putative;
Unnamed	TTHERM_00644759	-	-	0.278325	0.1	0.106443	0.112121	-
Unnamed	TTHERM_00644758	-	-	0.49316	0.159586	0.115132	0.168933	-
Unnamed	TTHERM_00644760	XP_001015392	7835312	0.184066	0	0	0.0714286	hypothetical protein;
Unnamed	TTHERM_00644770	-	7835313	0.132258	0	0.160819	0.0769231	-
Unnamed	TTHERM_00644775	-	-	0.20854	0	0.152632	0.22757	-
Unnamed	TTHERM_00644779	XP_012652958	-	1.35209	0.513265	0.248337	0.477996	-
Unnamed	TTHERM_00644780	XP_001027174	7835314	0.305831	0.3	0.05	0.0834783	hypothetical protein;
Unnamed	TTHERM_01324740	XP_012652958	7844873	1.05102	0.0666667	0.330556	0.667138	cyclic nucleotide-binding domain protein;
Unnamed	TTHERM_01325740	XP_012654833	7844872	0.606412	0	0.458145	0.177178	cyclic nucleotide-binding domain protein;
Unnamed	TTHERM_01325750	XP_001030616	7844867	0.270427	0	0.111111	0	hypothetical protein;
Unnamed	TTHERM_01325760	XP_012656313	-	1.72804	0.122466	0.78752	0.597532	-
Unnamed	TTHERM_01325770	XP_001009206	7844868	26.367	1.14211	0.922966	13.6436	transmembrane protein putative;
Unnamed	TTHERM_01325773	XP_012652001	-	1.0566	0	0.355453	0.0717949	-
Unnamed	TTHERM_01325790	XP_001016431	7844870	2.95398	0.459055	0.725195	0.533642	REJ domain protein;
Unnamed	TTHERM_01325791	XP_012656315	-	0.233333	0	0	0	-
Unnamed	TTHERM_01325792	-	-	17.0119	0	0.444444	6.62222	-
Unnamed	TTHERM_00310930	XP_001021161	7840999	22.2981	1.75481	3.23844	10.2914	hypothetical protein;
Unnamed	TTHERM_00310920	XP_001011072	7840998	33.4769	2.11278	5.43856	13.4365	hypothetical protein;Annotation=DB-SUPERFAMILY:Zinc finger, CHY-type superfamily;Zinc finger, CHY-type superfamily;DB-ProSiteProfiles:Zinc finger, CHY-type;Zinc finger, CHY-type;;
Unnamed	TTHERM_00310910	XP_001021159	7840997	19.6761	4.14973	3.68246	9.27762	hypothetical protein;
Unnamed	TTHERM_00310900	XP_004025115	7840996	11.2963	1.15578	1.48358	5.06699	metal-dependent phosphohydrolase;Annotation=DB-Pfam:HD domain;HD domain;DB-SMART:HD/PDEase domain;HD/PDEase domain;DB-CDD:HD/PDEase domain;HD/PDEase domain;;
Unnamed	TTHERM_00310890	XP_004035518	7840995	37.6186	10.7849	10.3045	23.8554	hypothetical protein;
Unnamed	TTHERM_00310880	XP_001021156	7840994	37.2413	15.4053	9.83672	22.9498	hypothetical protein;
Unnamed	TTHERM_00310870	XP_001438390	7840993	48.2846	11.5918	9.97542	27.6329	transmembrane protein putative;
Unnamed	TTHERM_00310869	XP_023241258	-	27.418	4.81269	5.20175	15.3575	-
Unnamed	TTHERM_00310845	XP_001443816	-	35.1119	11.8943	12.3258	23.5114	;Annotation=DB-Pfam:COMM domain;COMM domain;DB-ProSiteProfiles:COMM domain;COMM domain;;
Unnamed	TTHERM_00310820	XP_001021154	7840992	27.5029	8.65303	8.48181	12.8561	carrier protein;Annotation=DB-Pfam:Mitochondrial substrate/solute carrier;Mitochondrial substrate/solute carrier;DB-PANTHER:Mitochondrial Metabolite Transporter;Mitochondrial Metabolite Transporter;DB-SUPERFAMILY:Mitochondrial carrier domain superfamily;Mitochondrial carrier domain superfamily;Mitochondrial carrier domain superfamily;Mitochondrial carrier domain superfamily;DB-Gene3D:Mitochondria…
Unnamed	TTHERM_00310810	XP_001470713	7840991	10.8639	0.625384	0.396212	1.69013	calpain family cysteine protease;
Unnamed	TTHERM_00310811	-	-	0.230824	0.0357143	0.198977	0.05	-
Unnamed	TTHERM_00310812	-	-	7.55054	1.08033	2.88993	1.52738	-
Unnamed	TTHERM_00310809	XP_012654350	-	0.387731	0.037037	0.163333	0.332101	-
Unnamed	TTHERM_00310808	-	-	0.178054	0	0	0.0384615	-
Unnamed	TTHERM_00310807	-	-	0.191239	0.10989	0.112536	0.126812	-
Unnamed	TTHERM_00310790	XP_001024583	7840989	30.4548	1.86815	2.44153	14.9363	transmembrane protein putative;Annotation=DB-SUPERFAMILY:PAS domain superfamily;PAS domain superfamily;DB-SMART:PAS domain;PAS domain;;
Unnamed	TTHERM_00310780	XP_001024584	7840988	6.13868	0.670618	1.18313	2.03426	iron hydrogenase small subunit family protein;Annotation=DB-PANTHER:Tiny macrocysts signaling regulators;Tiny macrocysts signaling regulators;;
Unnamed	TTHERM_00310770	XP_001029907	7840987	2.46714	0.428274	0.886078	0.543694	transmembrane protein putative;Annotation=DB-PANTHER:Tiny macrocysts signaling regulators;Tiny macrocysts signaling regulators;;
Unnamed	TTHERM_00310765	XP_012654348	-	20.645	1.20263	1.97002	8.55731	-
Unnamed	TTHERM_00310760	XP_025251264	7840986	22.3292	3.94476	3.08496	12.0659	integral membrane protein DUF6 containing protein;Annotation=DB-Pfam:EamA domain;EamA domain;;
Unnamed	TTHERM_00310750	XP_001021147	7840985	22.6275	4.6834	4.25861	12.6825	hypothetical protein;
Unnamed	TTHERM_00310740	XP_010785317	7840984	24.0277	7.76716	8.86668	17.3752	thioesterase family protein;Annotation=DB-PANTHER:THEM4/THEM5 acyl-CoA thioesterase;THEM4/THEM5 acyl-CoA thioesterase;DB-Pfam:Thioesterase domain;Thioesterase domain;DB-SUPERFAMILY:HotDog domain superfamily;HotDog domain superfamily;;
Unnamed	TTHERM_00310730	-	-	0	0.356618	0.140693	0	-
Unnamed	TTHERM_00310720	XP_001007316	7840983	14.0595	2.67886	4.27558	8.87585	hypothetical protein;
Unnamed	TTHERM_00310700	XP_001021142	7840981	0.161769	0.0754986	0.222222	0.0869565	hypothetical protein;
Unnamed	TTHERM_00310690	XP_021683423	7840980	0.461905	0.0787037	0.35	0.179336	RING-H2 zinc finger protein;Annotation=DB-Pfam:Zinc finger, RING-type;Zinc finger, RING-type;DB-SMART:Zinc finger, RING-type;Zinc finger, RING-type;DB-Gene3D:Zinc finger, RING/FYVE/PHD-type;Zinc finger, RING/FYVE/PHD-type;DB-ProSiteProfiles:Zinc finger, RING-type;Zinc finger, RING-type;;
Unnamed	TTHERM_00310670	XP_001454593	7840978	31.2888	6.71493	6.99501	15.4227	zinc finger C3HC4 type (RING finger) protein;Annotation=DB-Pfam:Zinc finger, RING-type;Zinc finger, RING-type;DB-SMART:Zinc finger, RING-type;Zinc finger, RING-type;DB-ProSitePatterns:EGF-like domain;EGF-like domain;DB-Gene3D:Zinc finger, RING/FYVE/PHD-type;Zinc finger, RING/FYVE/PHD-type;DB-ProSiteProfiles:Zinc finger, RING-type;EGF-like domain;Zinc finger, RING-type;EGF-like domain;;
Unnamed	TTHERM_00310660	XP_016770581	7840977	28.9533	8.78575	6.75067	14.6011	carboxy-terminus containing arginine-tRNA-protein transferase;Annotation=DB-PANTHER:N-end rule aminoacyl transferase;N-end rule aminoacyl transferase;DB-Pfam:N-end aminoacyl transferase, N-terminal;N-end rule aminoacyl transferase, C-terminal;N-end aminoacyl transferase, N-terminal;N-end rule aminoacyl transferase, C-terminal;DB-SUPERFAMILY:Acyl-CoA N-acyltransferase;Acyl-CoA N-acyltransferase;DB…
Unnamed	TTHERM_00310650	XP_012654347	-	8.07864	3.38669	3.3119	5.11813	-
DES7	TTHERM_00310640	XP_022327487	7840976	17.1032	1.57071	3.6159	7.80085	DES7 Rieske-like [2Fe-2S] domain protein;Annotation=DB-PANTHER:Cholesterol 7-desaturase;Cholesterol 7-desaturase;DB-Pfam:Rieske [2Fe-2S] iron-sulphur domain;3-ketosteroid-9-alpha-monooxygenase, oxygenase component-like, C-terminal domain;Rieske [2Fe-2S] iron-sulphur domain;3-ketosteroid-9-alpha-monooxygenase, oxygenase component-like, C-terminal domain;DB-SUPERFAMILY:Rieske [2Fe-2S] iron-sulphur …
Unnamed	TTHERM_00310630	-	-	8.14503	2.1486	1.89127	4.92045	-
Unnamed	TTHERM_00310590	XP_001023245	7840974	32.2141	2.65829	2.28277	14.2295	cyclic nucleotide-binding domain protein;Annotation=DB-PANTHER:Potassium/sodium hyperpolarization-activated cyclic nucleotide-gated channel;Potassium/sodium hyperpolarization-activated cyclic nucleotide-gated channel;DB-Pfam:Potassium channel domain;Potassium channel domain;DB-SUPERFAMILY:Cyclic nucleotide-binding domain superfamily;Cyclic nucleotide-binding domain superfamily;DB-Gene3D:RmlC-like…
Unnamed	TTHERM_00310580	XP_001009784	7840973	0.434658	0.0816667	0.133929	0.487302	hypothetical protein;Annotation=DB-Pfam:Protein of unknown function DUF4441;Protein of unknown function DUF4441;;
Unnamed	TTHERM_00310579	-	-	26.5029	6.04282	2.91372	15.4419	-
Unnamed	TTHERM_00310560	XP_001021131	7842790	11.6961	4.90415	3.33684	6.9498	transmembrane protein putative;
Unnamed	TTHERM_00310540	XP_001021129	7842789	16.2007	2.71519	2.41794	8.08852	transmembrane protein putative;
Unnamed	TTHERM_00310530	XP_017877313	7842788	32.7703	2.71726	2.02986	13.7081	chromosome condensation regulator RCC1 repeat protein;Annotation=DB-Pfam:Regulator of chromosome condensation, RCC1;Regulator of chromosome condensation, RCC1;DB-PANTHER:Ran GTPase-activating;Ran GTPase-activating;DB-PRINTS:Regulator of chromosome condensation, RCC1;Regulator of chromosome condensation, RCC1;DB-SUPERFAMILY:Regulator of chromosome condensation 1/beta-lactamase-inhibitor protein II…
Unnamed	TTHERM_00310520	XP_004029837	-	40.8263	3.87855	5.17934	16.9022	;Annotation=DB-Pfam:Phosphatidylinositol-4-phosphate 4/5-kinase, core;Phosphatidylinositol-4-phosphate 4/5-kinase, core;DB-PANTHER:Phosphatidylinositol-4/5-phosphate 5/4-kinase;Phosphatidylinositol-4/5-phosphate 5/4-kinase;DB-SMART:Phosphatidylinositol-4-phosphate 4/5-kinase, core;Phosphatidylinositol-4-phosphate 4/5-kinase, core;DB-Gene3D:Phosphatidylinositol-4-phosphate 5-kinase, N-terminal;Pho…
Unnamed	TTHERM_00310510	XP_024986485	7842786	15.8027	1.69084	0.985592	6.30115	phosphatidylinositol 4-phosphate 5-kinase;Annotation=DB-Pfam:Zinc finger, RING-type;Zinc finger, RING-type;DB-PANTHER:RING-H2 finger domain-containing protein;RING-H2 finger domain-containing protein;DB-SMART:Zinc finger, RING-type;Zinc finger, RING-type;DB-Gene3D:Zinc finger, RING/FYVE/PHD-type;Zinc finger, RING/FYVE/PHD-type;DB-ProSiteProfiles:Zinc finger, RING-type;Zinc finger, RING-type;;
Unnamed	TTHERM_00310505	XP_026193518	-	25.5057	8.53882	6.4232	13.1887	;Annotation=DB-PANTHER:Protein spinster-like;Protein spinster-like;DB-Pfam:Major facilitator superfamily;Major facilitator superfamily;DB-SUPERFAMILY:MFS transporter superfamily;MFS transporter superfamily;DB-Gene3D:MFS transporter superfamily;MFS transporter superfamily;DB-ProSiteProfiles:Major facilitator superfamily domain;Major facilitator superfamily domain;;
Unnamed	TTHERM_00310500	XP_001026964	7842785	22.9328	7.82395	7.72949	15.6767	MFS transporter;Annotation=DB-PANTHER:Potassium/sodium hyperpolarization-activated cyclic nucleotide-gated channel;Potassium/sodium hyperpolarization-activated cyclic nucleotide-gated channel;DB-Pfam:Cyclic nucleotide-binding domain;Potassium channel domain;Cyclic nucleotide-binding domain;Potassium channel domain;DB-PRINTS:Two pore domain potassium channel;Two pore domain potassium channel;DB-SU…
Unnamed	TTHERM_00310490	XP_001024721	7842784	49.3913	12.4153	11.4933	28.498	cyclic nucleotide-binding domain protein;Annotation=DB-PANTHER:Potassium/sodium hyperpolarization-activated cyclic nucleotide-gated channel;Potassium/sodium hyperpolarization-activated cyclic nucleotide-gated channel;DB-Pfam:Potassium channel domain;Cyclic nucleotide-binding domain;Potassium channel domain;Cyclic nucleotide-binding domain;DB-SUPERFAMILY:Cyclic nucleotide-binding domain superfamil…
ARP2	TTHERM_00310470	XP_003387596	7842783	46.3452	16.7731	13.1103	29.1263	ARP2 actin;Annotation=DB-Pfam:Actin family;Actin family;DB-PANTHER:Actin family;Actin family;DB-PRINTS:Actin family;Actin family;DB-SUPERFAMILY:ATPase, nucleotide binding domain;ATPase, nucleotide binding domain;ATPase, nucleotide binding domain;ATPase, nucleotide binding domain;DB-SMART:Actin family;Actin family;DB-ProSitePatterns:Actin/actin-like conserved site;Actin, conserved site;Actin/actin…
Unnamed	TTHERM_00310460	XP_001021121	24442755	0.486344	0.156982	0.171335	0.2295	hypothetical protein;Annotation=DB-Gene3D:Leucine-rich repeat domain superfamily;Leucine-rich repeat domain superfamily;;
Unnamed	TTHERM_00310440	XP_001013625	7842781	31.1326	13.4161	10.4723	16.3817	cation channel family protein;Annotation=DB-Pfam:Cyclic nucleotide-binding domain;Potassium channel domain;Cyclic nucleotide-binding domain;Potassium channel domain;DB-PANTHER:Potassium/sodium hyperpolarization-activated cyclic nucleotide-gated channel;Potassium/sodium hyperpolarization-activated cyclic nucleotide-gated channel;DB-PRINTS:Potassium channel, voltage-dependent, EAG/ELK/ERG;Potassium…
Unnamed	TTHERM_00310420	XP_001471050	7842779	23.498	6.91414	6.62734	15.4754	cyclic nucleotide-binding protein;Annotation=DB-PANTHER:Voltage-gated potassium channel family H;Voltage-gated potassium channel family H;DB-Pfam:Ion transport domain;Ion transport domain;DB-SUPERFAMILY:Cyclic nucleotide-binding domain superfamily;Cyclic nucleotide-binding domain superfamily;DB-Gene3D:RmlC-like jelly roll fold;RmlC-like jelly roll fold;DB-ProSiteProfiles:Cyclic nucleotide-binding…
Unnamed	TTHERM_00310410	XP_001021116	7842778	14.7604	1.3519	0.842398	5.71819	coiled-coil vesicle tethering family A protein/ERF4 family protein;
Unnamed	TTHERM_00310400	XP_001021115	7842777	30.8588	10.2563	6.9455	19.8601	dynamin family protein;Annotation=DB-Pfam:Dynamin, N-terminal;Dynamin, N-terminal;DB-SUPERFAMILY:P-loop containing nucleoside triphosphate hydrolase;P-loop containing nucleoside triphosphate hydrolase;DB-Gene3D:P-loop containing nucleoside triphosphate hydrolase;P-loop containing nucleoside triphosphate hydrolase;;
Unnamed	TTHERM_00310399	-	-	41.3426	5.86163	5.08874	19.0427	-
Unnamed	TTHERM_00310380	XP_001021113	7842775	2.54074	0.328428	0.0834783	1.01816	hypothetical protein;
Unnamed	TTHERM_00310370	XP_001021112	7842774	46.9465	12.0464	9.79216	28.4225	transmembrane protein putative;
Unnamed	TTHERM_00310360	XP_001021111	7842773	22.0533	3.71176	4.12053	13.9079	somatostatin/cortistatin family protein putative;
Unnamed	TTHERM_00310350	XP_001470963	7842772	33.1079	13.4806	14.5596	21.4532	hypothetical protein;Annotation=DB-Pfam:Zinc finger, RING-type, eukaryotic;Zinc finger, RING-type, eukaryotic;DB-SMART:Zinc finger, RING-type;Zinc finger, RING-type;DB-ProSitePatterns:Zinc finger, RING-type, conserved site;Zinc finger, RING-type, conserved site;DB-Gene3D:Zinc finger, RING/FYVE/PHD-type;Zinc finger, RING/FYVE/PHD-type;DB-ProSiteProfiles:Zinc finger, RING-type;Zinc finger, RING-typ…
Unnamed	TTHERM_00310340	XP_005856317	7842771	60.8163	23.3297	20.7664	36.6065	PHD zinc finger protein;Annotation=DB-PANTHER:Histone Modification Regulator;Histone Modification Regulator;DB-SUPERFAMILY:Zinc finger, FYVE/PHD-type;Zinc finger, FYVE/PHD-type;DB-SMART:Zinc finger, PHD-type;Zinc finger, PHD-type;DB-Gene3D:Zinc finger, RING/FYVE/PHD-type;Zinc finger, RING/FYVE/PHD-type;Zinc finger, RING/FYVE/PHD-type;Zinc finger, RING/FYVE/PHD-type;DB-ProSiteProfiles:Zinc finger,…
Unnamed	TTHERM_00310339	XP_012654342	-	21.4713	5.14816	4.69205	10.6653	-
Unnamed	TTHERM_00310320	XP_001459147	7842770	43.6741	8.2431	12.5067	21.9672	Serine/Threonine kinase domain protein;Annotation=DB-Pfam:Protein kinase domain;Protein kinase domain;DB-SUPERFAMILY:Protein kinase-like domain superfamily;Protein kinase-like domain superfamily;DB-SMART:Protein kinase domain;Protein kinase domain;DB-ProSitePatterns:Protein kinase, ATP binding site;Serine/threonine-protein kinase, active site;Protein kinase, ATP binding site;Serine/threonine-prot…
Unnamed	TTHERM_00310310	XP_001021106	7842769	22.3159	6.08122	5.17396	13.2633	ankyrin repeat protein;Annotation=DB-PANTHER:Ankyrin Repeat and Cyclin-Dependent Kinase Inhibitor;Ankyrin Repeat and Cyclin-Dependent Kinase Inhibitor;DB-Pfam:Ankyrin repeat;Ankyrin repeat;DB-SUPERFAMILY:Ankyrin repeat-containing domain superfamily;Ankyrin repeat-containing domain superfamily;DB-SMART:Ankyrin repeat;Ankyrin repeat;DB-Gene3D:Ankyrin repeat-containing domain superfamily;Ankyrin rep…
Unnamed	TTHERM_00310300	XP_001021103	7842768	0.654559	0.121324	0	0.0333333	hypothetical protein;
Unnamed	TTHERM_00310290	XP_001007124	7842767	0.347742	0.0714286	0	0.0416667	hypothetical protein;
Unnamed	TTHERM_00310280	XP_001021105	7842766	0.886091	0.455273	0	0.354167	hypothetical protein;
Unnamed	TTHERM_00310270	XP_001032370	7842765	0.77105	0	0	0.0434783	transmembrane protein putative;
Unnamed	TTHERM_00310250	XP_001021101	7842764	19.7483	1.27592	3.63033	12.4928	Frag1/DRAM/Sfk1 family protein;Annotation=DB-Pfam:Frag1/DRAM/Sfk1;Frag1/DRAM/Sfk1;;
Unnamed	TTHERM_00310245	XP_012654341	-	34.0276	7.97044	13.0296	29.0994	-
MYST3	TTHERM_00310240	XP_021847347	7842763	24.2184	5.55592	5.69719	16.5943	MOZ/SAS family protein;Annotation=DB-PANTHER:MYST family histone acetyltransferases;MYST family histone acetyltransferases;DB-Pfam:MYST, zinc finger domain;Histone acetyltransferase domain, MYST-type;RNA binding activity-knot of a chromodomain;MYST, zinc finger domain;Histone acetyltransferase domain, MYST-type;RNA binding activity-knot of a chromodomain;DB-SUPERFAMILY:Acyl-CoA N-acyltransferase;…
Unnamed	TTHERM_00310230	XP_001021099	7842762	37.5978	10.3027	7.42691	22.6623	tetratricopeptide repeat protein;Annotation=DB-Pfam:Tetratricopeptide repeat;Tetratricopeptide repeat;Tetratricopeptide repeat;Tetratricopeptide repeat;DB-SUPERFAMILY:Tetratricopeptide-like helical domain superfamily;Tetratricopeptide-like helical domain superfamily;DB-SMART:Tetratricopeptide repeat;Tetratricopeptide repeat;DB-Gene3D:Tetratricopeptide-like helical domain superfamily;Tetratricopep…
Unnamed	TTHERM_00310220	XP_006299324	7842761	41.2846	9.37011	8.59572	26.2163	C3HC4 type (RING finger) zinc finger protein;Annotation=DB-Pfam:Zinc finger, RING-type;Zinc finger, RING-type;DB-PANTHER:RING-H2 finger protein ATL1/ATL16-like;RING-H2 finger protein ATL1/ATL16-like;DB-SMART:Zinc finger, RING-type;Zinc finger, RING-type;DB-Gene3D:Zinc finger, RING/FYVE/PHD-type;Zinc finger, RING/FYVE/PHD-type;Zinc finger, RING/FYVE/PHD-type;Zinc finger, RING/FYVE/PHD-type;DB-ProS…
Unnamed	TTHERM_00310210	XP_012654340	7842760	38.6269	0.277778	0.802678	7.65229	transmembrane protein putative;Annotation=DB-SUPERFAMILY:MFS transporter superfamily;MFS transporter superfamily;;
Unnamed	TTHERM_00310205	XP_001021097	-	19.619	1.45202	1.66387	10.0424	;Annotation=DB-SUPERFAMILY:MFS transporter superfamily;MFS transporter superfamily;;
Unnamed	TTHERM_00310200	XP_012654339	-	27.3778	5.50901	4.8241	14.847	-
Unnamed	TTHERM_00310195	XP_001025785	-	25.2759	1.11152	2.26913	11.3039	-
Unnamed	TTHERM_00310190	XP_001010879	7842758	10.451	1.07439	0.841933	2.20843	transmembrane protein putative;
Unnamed	TTHERM_00310189	XP_001021094	-	10.2662	0.337374	0.0625	4.65713	-
Unnamed	TTHERM_00310180	XP_001021094	7842757	0.728814	0.5	0.419368	0.610879	hypothetical protein;
Unnamed	TTHERM_00310179	XP_001021094	-	14.2609	2.36388	1.06807	3.72799	-
Unnamed	TTHERM_00310160	XP_002371387	7842755	18.4848	0.862571	0.816864	5.09257	protein phosphatase 2c;Annotation=DB-PANTHER:Protein phosphatase 2C;Protein phosphatase 2C;DB-Pfam:PPM-type phosphatase-like domain;PPM-type phosphatase-like domain;DB-SUPERFAMILY:PPM-type phosphatase-like domain superfamily;PPM-type phosphatase-like domain superfamily;DB-SMART:PPM-type phosphatase-like domain;PPM-type phosphatase-like domain;DB-Gene3D:PPM-type phosphatase-like domain superfamily…
Unnamed	TTHERM_00310159	XP_012654335	-	0.0850102	0.0285714	0.05	0.08	-
Unnamed	TTHERM_00310130	XP_001022088	7842753	2.84727	1.48345	0.592011	2.01983	hypothetical protein;Annotation=DB-Pfam:Protein of unknown function DUF4441;Protein of unknown function DUF4441;;
Unnamed	TTHERM_00310105	-	-	0.511971	0.342512	0.641288	0.197277	-
Unnamed	TTHERM_00310110	XP_001019208	7838998	1.20253	0.123768	0.587372	0.251493	hypothetical protein;Annotation=DB-Pfam:Protein of unknown function DUF4441;Protein of unknown function DUF4441;;
Unnamed	TTHERM_00310106	XP_012651888	-	16.6981	0.266614	0.771735	3.36176	;Annotation=DB-SUPERFAMILY:Pectin lyase fold/virulence factor;Quinoprotein amine dehydrogenase, beta chain-like;WD40-repeat-containing domain superfamily;Pectin lyase fold/virulence factor;Quinoprotein amine dehydrogenase, beta chain-like;WD40-repeat-containing domain superfamily;DB-SMART:Parallel beta-helix repeat;Parallel beta-helix repeat;DB-Gene3D:WD40/YVTN repeat-like-containing domain super…
Unnamed	TTHERM_00310060	XP_012651887	24442754	11.3895	0.370394	1.50183	2.77125	transmembrane protein putative;Annotation=DB-SUPERFAMILY:Pectin lyase fold/virulence factor;Quinoprotein alcohol dehydrogenase-like superfamily;Pectin lyase fold/virulence factor;Quinoprotein alcohol dehydrogenase-like superfamily;DB-SMART:Parallel beta-helix repeat;Parallel beta-helix repeat;;
Unnamed	TTHERM_00310059	XP_012654329	-	13.1468	0	0.307692	3.3991	-
Unnamed	TTHERM_00310058	XP_012651886	-	2.67153	1.31141	1.95111	1.23998	;Annotation=DB-SUPERFAMILY:Quinoprotein amine dehydrogenase, beta chain-like;Pectin lyase fold/virulence factor;Quinoprotein amine dehydrogenase, beta chain-like;Pectin lyase fold/virulence factor;DB-SMART:Parallel beta-helix repeat;Parallel beta-helix repeat;;
Unnamed	TTHERM_00310020	XP_012654329	7838994	1.17626	0.151688	0.344084	0.301684	hypothetical protein;
Unnamed	TTHERM_00310019	XP_012654329	-	0.604422	0.107234	0.282142	0.308352	-
Unnamed	TTHERM_00310010	XP_001012460	7838993	15.8809	0.836994	1.26923	10.1113	hypothetical protein;Annotation=DB-Pfam:Protein of unknown function DUF4419;Protein of unknown function DUF4419;DB-PANTHER:Protein of unknown function DUF4419;Protein of unknown function DUF4419;;
Unnamed	TTHERM_00310008	XP_001009208	-	1.3416	0.05	0.037037	0.0972222	-
Unnamed	TTHERM_00310000	-	7838992	9.32485	0.581815	1.15837	0.880876	transmembrane protein putative;
Unnamed	TTHERM_00309990	XP_001018554	7838991	46.2487	2.08311	1.77799	20.0035	PAS domain S-box protein;Annotation=DB-PANTHER:Tiny macrocysts signaling regulators;Tiny macrocysts signaling regulators;DB-Pfam:PAS domain;PAS domain;DB-SUPERFAMILY:PAS domain superfamily;PAS domain superfamily;DB-NCBIfam:PAS domain;PAS domain;DB-ProSiteProfiles:PAS domain;PAS domain;DB-CDD:PAS domain;PAS domain;;
Unnamed	TTHERM_00309970	XP_001460641	7838989	24.1498	1.14637	1.40532	7.82957	ankyrin domain protein;Annotation=DB-Pfam:Ankyrin repeat;Ankyrin repeat;DB-SUPERFAMILY:Ankyrin repeat-containing domain superfamily;Ankyrin repeat-containing domain superfamily;DB-SMART:Ankyrin repeat;Ankyrin repeat;DB-Gene3D:Ankyrin repeat-containing domain superfamily;Ankyrin repeat-containing domain superfamily;DB-ProSiteProfiles:Ankyrin repeat;Ankyrin repeat;Ankyrin repeat;Ankyrin repeat;;
Unnamed	TTHERM_00309969	-	-	1.72201	0.0625	0.248337	0.198524	-
Unnamed	TTHERM_00309950	XP_001021071	7838987	27.4714	4.76661	5.87839	15.9438	hypothetical protein;Annotation=DB-Gene3D:Zinc finger, RING/FYVE/PHD-type;Zinc finger, RING/FYVE/PHD-type;DB-ProSiteProfiles:Zinc finger, TRAF-type;Zinc finger, TRAF-type;;
Unnamed	TTHERM_00309940	XP_001021070	7838986	34.2312	7.25525	6.92601	20.3741	protein phosphatase 1 regulatory subunit-like protein;Annotation=DB-PANTHER:SDS22/Internalin LRR-containing;SDS22/Internalin LRR-containing;DB-SMART:Leucine-rich repeat, typical subtype;Leucine-rich repeat, typical subtype;DB-Gene3D:Leucine-rich repeat domain superfamily;Leucine-rich repeat domain superfamily;Leucine-rich repeat domain superfamily;Leucine-rich repeat domain superfamily;DB-ProSite…
Unnamed	TTHERM_00309930	XP_001015291	7838985	2.4815	0.0714286	0.409448	0.562831	zinc finger lsd1 subclass family protein;Annotation=DB-SUPERFAMILY:Growth factor receptor cysteine-rich domain superfamily;Growth factor receptor cysteine-rich domain superfamily;Growth factor receptor cysteine-rich domain superfamily;Growth factor receptor cysteine-rich domain superfamily;Growth factor receptor cysteine-rich domain superfamily;Growth factor receptor cysteine-rich domain superfam…
Unnamed	TTHERM_00309920	-	7838984	1.15369	0.188329	0.20658	0.142857	hypothetical protein;
Unnamed	TTHERM_00309910	XP_001021067	7838983	47.3998	6.55612	11.2081	24.3046	hypothetical protein;Annotation=DB-PANTHER:SIT4 phosphatase-associated protein family;SIT4 phosphatase-associated protein family;;
Unnamed	TTHERM_00309905	XP_010906041	-	18.1266	1.65325	2.82696	7.00655	;Annotation=DB-PANTHER:Alpha-N-methyltransferase NTM1;Alpha-N-methyltransferase NTM1;DB-Pfam:Alpha-N-methyltransferase NTM1;Alpha-N-methyltransferase NTM1;DB-SUPERFAMILY:S-adenosyl-L-methionine-dependent methyltransferase superfamily;S-adenosyl-L-methionine-dependent methyltransferase superfamily;DB-Gene3D:S-adenosyl-L-methionine-dependent methyltransferase superfamily;S-adenosyl-L-methionine-dep…
Unnamed	TTHERM_00309900	XP_001019200	7838982	45.542	10.8924	14.6359	29.0694	cyclic nucleotide-binding domain protein;Annotation=DB-Pfam:Potassium channel domain;Cyclic nucleotide-binding domain;Potassium channel domain;Cyclic nucleotide-binding domain;DB-PANTHER:Potassium/sodium hyperpolarization-activated cyclic nucleotide-gated channel;Potassium/sodium hyperpolarization-activated cyclic nucleotide-gated channel;DB-SUPERFAMILY:Cyclic nucleotide-binding domain superfamil…
Unnamed	TTHERM_00309890	XP_001021065	7838981	37.8565	11.3351	12.2763	19.0112	chromatin assembly factor 1 subunit A;Annotation=DB-Pfam:Chromatin assembly factor 1 subunit A;Chromatin assembly factor 1 subunit A;;
KUL80	TTHERM_00309880	XP_001013972	7838980	39.9084	11.1161	11.6056	21.753	KUL80 Ku70/Ku80 beta-barrel domain protein putative;
Unnamed	TTHERM_00309875	XP_022308193	-	1.2585	0.489682	0.960432	0.361197	;Annotation=DB-Pfam:Ku, C-terminal;PiggyBac transposable element-derived protein;Ku70/Ku80 beta-barrel domain;Ku, C-terminal;PiggyBac transposable element-derived protein;Ku70/Ku80 beta-barrel domain;DB-SUPERFAMILY:SPOC-like, C-terminal domain superfamily;Ku, C-terminal domain superfamily;SPOC-like, C-terminal domain superfamily;Ku, C-terminal domain superfamily;DB-SMART:Ku70/Ku80 beta-barrel dom…
Unnamed	TTHERM_00309870	XP_004024027	7838979	42.2516	6.72471	10.1825	19.773	hypothetical protein;Annotation=DB-SUPERFAMILY:Clathrin adaptor, appendage, Ig-like subdomain superfamily;Clathrin adaptor, appendage, Ig-like subdomain superfamily;;
Unnamed	TTHERM_00309860	XP_001008554	7838978	31.811	2.7009	5.53172	14.8442	kinase domain protein;Annotation=DB-Gene3D:Leucine-rich repeat domain superfamily;Leucine-rich repeat domain superfamily;;
Unnamed	TTHERM_00309850	-	-	0.505611	0	0.30254	0.0579832	-
Unnamed	TTHERM_00309840	XP_001023790	7838977	31.982	1.60295	2.26374	15.5502	transmembrane protein putative;
Unnamed	TTHERM_00309830	XP_014278877	7838976	10.9669	0.19254	0.583572	6.21968	integral membrane protein DUF6 containing protein;Annotation=DB-Pfam:EamA domain;EamA domain;;
Unnamed	TTHERM_00308825	XP_001023855	-	15.2713	0.531723	0.468208	1.47581	;Annotation=DB-Gene3D:Tetratricopeptide-like helical domain superfamily;Tetratricopeptide-like helical domain superfamily;;
Unnamed	TTHERM_00307820	XP_004030843	-	11.3604	1.57539	2.04014	5.40247	-
Unnamed	TTHERM_00307810	XP_001427097	7838974	10.5915	1.06827	1.46151	4.52391	transmembrane protein putative;
Unnamed	TTHERM_00307790	XP_001030831	7838972	38.2409	7.70603	10.4157	19.8586	cyclic nucleotide-binding domain protein;Annotation=DB-PANTHER:Potassium/sodium hyperpolarization-activated cyclic nucleotide-gated channel;Potassium/sodium hyperpolarization-activated cyclic nucleotide-gated channel;DB-Pfam:Cyclic nucleotide-binding domain;Ion transport domain;Cyclic nucleotide-binding domain;Ion transport domain;DB-SUPERFAMILY:Cyclic nucleotide-binding domain superfamily;Cyclic…
Unnamed	TTHERM_00307780	XP_001031904	7838971	33.0893	5.78294	5.37774	16.7863	cyclic nucleotide-binding domain protein;Annotation=DB-PANTHER:Potassium/sodium hyperpolarization-activated cyclic nucleotide-gated channel;Potassium/sodium hyperpolarization-activated cyclic nucleotide-gated channel;DB-Pfam:Potassium channel domain;Cyclic nucleotide-binding domain;Potassium channel domain;Cyclic nucleotide-binding domain;DB-SUPERFAMILY:Cyclic nucleotide-binding domain superfamil…
Unnamed	TTHERM_00307770	XP_001021051	7838970	30.6337	8.45303	5.9666	17.057	tetratricopeptide repeat protein;Annotation=DB-Pfam:Tetratricopeptide repeat;Tetratricopeptide repeat;DB-SUPERFAMILY:Tetratricopeptide-like helical domain superfamily;Tetratricopeptide-like helical domain superfamily;DB-SMART:Tetratricopeptide repeat;Tetratricopeptide repeat;DB-Gene3D:Tetratricopeptide-like helical domain superfamily;Tetratricopeptide-like helical domain superfamily;Tetratricopep…
Unnamed	TTHERM_00307769	XP_012654317	-	5.77491	1.16308	1.29913	3.09407	-
Unnamed	TTHERM_00307768	-	-	0.631579	0.2491	0.428853	0.277462	-
Unnamed	TTHERM_00307720	-	-	4.25613	1.91253	2.17762	1.89155	-
Unnamed	TTHERM_00307710	XP_006011551	7838964	27.522	6.97218	5.0192	17.5027	prefoldin subunit;Annotation=DB-Pfam:Prefoldin alpha-like;Prefoldin alpha-like;DB-Gene3D:Prefoldin;Prefoldin;;
AIP3	TTHERM_00307700	XP_006139241	7838963	24.9318	6.04593	6.40952	14.4928	AIP3 BRCA1 carboxy-terminus (BRCT) domain protein;Annotation=DB-PANTHER:BRCA1-associated;BRCA1-associated;DB-Pfam:BRCT domain;BRCT domain;Zinc finger, C3HC4 RING-type;BRCT domain;BRCT domain;Zinc finger, C3HC4 RING-type;DB-SUPERFAMILY:BRCT domain superfamily;BRCT domain superfamily;BRCT domain superfamily;BRCT domain superfamily;DB-ProSitePatterns:Zinc finger, RING-type, conserved site;Zinc finge…
Unnamed	TTHERM_00307690	XP_004035200	7838962	40.8955	9.04207	9.86442	19.2603	type III restriction res subunit family protein putative;
Unnamed	TTHERM_00307680	XP_001021040	7838961	32.5555	7.43729	5.7049	17.8394	hypothetical protein;
Unnamed	TTHERM_00307629	XP_012654314	-	29.1487	0.812644	1.45866	17.4083	-
Unnamed	TTHERM_00307578	-	-	0.310747	0.117647	0.0454545	0.0625	-
Unnamed	TTHERM_00307660	XP_001023871	7838959	10.5615	1.50777	1.59324	3.7664	hypothetical protein;
Unnamed	TTHERM_00307650	XP_001021039	7829329	35.6121	7.47074	8.37463	18.1303	importin beta-binding domain protein;Annotation=DB-SUPERFAMILY:Armadillo-type fold;Armadillo-type fold;DB-Gene3D:Armadillo-like helical;Armadillo-like helical;;
Unnamed	TTHERM_00307640	XP_022729025	7829328	21.1759	8.28509	8.72948	13.5956	DENN (AEX-3) domain protein;Annotation=DB-Pfam:cDENN domain;cDENN domain;DB-PANTHER:DENN domain-containing protein 2;DENN domain-containing protein 2;DB-SMART:cDENN domain;cDENN domain;DB-Gene3D:DENN domain, C-terminal lobe;DENN domain, C-terminal lobe;;
Unnamed	TTHERM_00307630	XP_004030539	7829327	32.6114	9.21939	10.3439	21.3685	Serine/Threonine kinase domain protein;Annotation=DB-PANTHER:Serine/threonine-protein kinase Atg1-like;Serine/threonine-protein kinase Atg1-like;DB-Pfam:Protein kinase domain;Protein kinase domain;DB-SUPERFAMILY:Protein kinase-like domain superfamily;Protein kinase-like domain superfamily;DB-SMART:Protein kinase domain;Protein kinase domain;DB-ProSitePatterns:Protein kinase, ATP binding site;Prot…
Unnamed	TTHERM_00305651	XP_012654312	-	42.9454	6.88656	7.28932	23.4037	-
Unnamed	TTHERM_00305641	XP_001470927	7829325	45.3095	9.5112	8.94152	19.5051	hypothetical protein;Annotation=DB-PANTHER:TKL Ser/Thr protein kinase;TKL Ser/Thr protein kinase;DB-SUPERFAMILY:Growth factor receptor cysteine-rich domain superfamily;Growth factor receptor cysteine-rich domain superfamily;;
Unnamed	TTHERM_00305630	XP_013753412	7829324	52.0308	24.2548	21.1101	32.0488	hypothetical protein;Annotation=DB-PANTHER:FAM161;FAM161;DB-Pfam:Protein FAM161A/B;Protein FAM161A/B;;
Unnamed	TTHERM_00305620	XP_001462049	7829323	39.9067	13.3709	14.5396	23.3525	myosin heavy chain putative;
Unnamed	TTHERM_00305600	XP_001021032	7829322	24.1303	3.18427	3.65724	6.87972	hypothetical protein;
Unnamed	TTHERM_00305590	XP_022797090	7829321	45.6388	13.0437	13.2012	31.7269	methyltransferase;Annotation=DB-Pfam:Methyltransferase type 11;Methyltransferase type 11;DB-PANTHER:18S rRNA (guanine(1575)-N(7))-methyltransferase Bud23-like;18S rRNA (guanine(1575)-N(7))-methyltransferase Bud23-like;DB-SUPERFAMILY:S-adenosyl-L-methionine-dependent methyltransferase superfamily;S-adenosyl-L-methionine-dependent methyltransferase superfamily;DB-Gene3D:S-adenosyl-L-methionine-depe…
Unnamed	TTHERM_00305580	XP_001021030	7829320	31.3298	4.32507	4.19673	13.6837	hypothetical protein;
Unnamed	TTHERM_00305575	-	-	1.91667	1.4158	0.916667	0.588571	-
Unnamed	TTHERM_00305570	XP_001021029	7829319	2.95116	0.515823	0.628642	1.42958	hypothetical protein;Annotation=DB-Gene3D:Tetratricopeptide-like helical domain superfamily;Tetratricopeptide-like helical domain superfamily;;
Unnamed	TTHERM_00305510	XP_001447744	7829318	52.2136	17.5643	13.1476	30.4791	fop amine-terminal dimerization domain protein;Annotation=DB-Pfam:FGFR1 oncogene partner (FOP), N-terminal dimerisation domain;FGFR1 oncogene partner (FOP), N-terminal dimerisation domain;;
Unnamed	TTHERM_00305500	XP_001021027	7829317	60.3796	23.5497	18.2623	39.7555	hypothetical protein;
Unnamed	TTHERM_00305480	XP_001021025	7829315	19.4924	7.51786	7.03739	10.2904	hypothetical protein;
Unnamed	TTHERM_00305460	XP_001021023	7829314	33.0781	3.47637	4.05941	12.8716	hypothetical protein;
Unnamed	TTHERM_00305450	XP_001021022	7829313	34.344	3.21868	4.47029	18.3348	hypothetical protein;
Unnamed	TTHERM_00305445	XP_025185679	-	13.1335	2.87352	3.40196	5.28159	;Annotation=DB-Pfam:Dual specificity phosphatase, catalytic domain;Dual specificity phosphatase, catalytic domain;DB-SUPERFAMILY:Protein-tyrosine phosphatase-like;Protein-tyrosine phosphatase-like;DB-ProSitePatterns:Protein-tyrosine phosphatase, active site;Protein-tyrosine phosphatase, active site;DB-SMART:Dual specificity protein phosphatase domain;Dual specificity protein phosphatase domain;DB…
Unnamed	TTHERM_00305440	XP_001021021	7829312	29.3997	1.25356	1.79614	9.17037	dual specificity phosphatase domain protein;Annotation=DB-Pfam:Serine-threonine/tyrosine-protein kinase, catalytic domain;Serine-threonine/tyrosine-protein kinase, catalytic domain;DB-SUPERFAMILY:Protein kinase-like domain superfamily;Protein kinase-like domain superfamily;DB-ProSiteProfiles:Protein kinase domain;Protein kinase domain;;
Unnamed	TTHERM_00305430	XP_012654443	7829311	29.5521	1.87285	3.16661	6.14488	cyclic nucleotide-binding domain protein;Annotation=DB-PANTHER:Potassium/sodium hyperpolarization-activated cyclic nucleotide-gated channel;Potassium/sodium hyperpolarization-activated cyclic nucleotide-gated channel;DB-Pfam:Cyclic nucleotide-binding domain;Cyclic nucleotide-binding domain;DB-SUPERFAMILY:Cyclic nucleotide-binding domain superfamily;Cyclic nucleotide-binding domain superfamily;DB-…
Unnamed	TTHERM_00305420	XP_018494398	7829310	42.5829	10.3458	14.1236	20.7024	zinc finger C3HC4 type (RING finger) protein;Annotation=DB-Pfam:Zinc finger, RING-type;Zinc finger, RING-type;DB-PANTHER:RING-type E3 ubiquitin ligase ATL;RING-type E3 ubiquitin ligase ATL;DB-ProSitePatterns:EGF-like domain;EGF-like domain;DB-SMART:Zinc finger, RING-type;Zinc finger, RING-type;DB-Gene3D:Zinc finger, RING/FYVE/PHD-type;Zinc finger, RING/FYVE/PHD-type;DB-ProSiteProfiles:Zinc finger…
Unnamed	TTHERM_00305410	XP_025814910	7829309	27.2634	7.47868	7.64404	13.7448	mannosyl-oligosaccharide glucosidase;Annotation=DB-PANTHER:Glycoside hydrolase family 63;Glycoside hydrolase family 63;DB-Pfam:Glycosyl hydrolase family 63, C-terminal;Glycosyl hydrolase family 63, C-terminal;DB-SUPERFAMILY:Six-hairpin glycosidase superfamily;Six-hairpin glycosidase superfamily;DB-Gene3D:Six-hairpin glycosidase-like superfamily;Six-hairpin glycosidase-like superfamily;;
Unnamed	TTHERM_00305400	XP_001027189	7829308	36.7418	11.6881	11.5066	21.9073	transmembrane protein putative;Annotation=DB-SUPERFAMILY:Growth factor receptor cysteine-rich domain superfamily;Growth factor receptor cysteine-rich domain superfamily;Growth factor receptor cysteine-rich domain superfamily;Growth factor receptor cysteine-rich domain superfamily;DB-SMART:Furin-like repeat;Furin-like repeat;DB-CDD:Furin-like repeat;Furin-like repeat;Furin-like repeat;Furin-like r…
Unnamed	TTHERM_00305390	XP_001456373	7829307	25.0262	2.65991	4.12635	12.2986	hypothetical protein;Annotation=DB-Pfam:Leucine-rich repeat;Leucine-rich repeat;DB-PANTHER:Leucine-rich repeat-containing protein;Leucine-rich repeat-containing protein;DB-Gene3D:Leucine-rich repeat domain superfamily;Leucine-rich repeat domain superfamily;DB-ProSiteProfiles:Leucine-rich repeat;Leucine-rich repeat;;
Unnamed	TTHERM_00304370	XP_020495172	7829306	37.3561	5.45416	8.58465	20.1506	MFS transporter;Annotation=DB-Pfam:Major facilitator superfamily;Major facilitator superfamily;DB-SUPERFAMILY:MFS transporter superfamily;MFS transporter superfamily;DB-Gene3D:MFS transporter superfamily;MFS transporter superfamily;DB-ProSiteProfiles:Major facilitator superfamily domain;Major facilitator superfamily domain;;
Unnamed	TTHERM_00304360	XP_001023672	7829305	25.7719	2.05798	2.60535	7.06513	cyclic nucleotide-binding domain protein;Annotation=DB-Pfam:Cyclic nucleotide-binding domain;Cyclic nucleotide-binding domain;DB-PANTHER:Cyclic nucleotide-binding domain-containing protein 1/2;Cyclic nucleotide-binding domain-containing protein 1/2;DB-SUPERFAMILY:Cyclic nucleotide-binding domain superfamily;Cyclic nucleotide-binding domain superfamily;DB-ProSitePatterns:Cyclic nucleotide-binding,…
Unnamed	TTHERM_00304358	XP_001018549	-	25.5687	1.11721	2.83981	10.5719	;Annotation=DB-PANTHER:Cyclic nucleotide-binding domain-containing protein 1/2;Cyclic nucleotide-binding domain-containing protein 1/2;DB-Pfam:Cyclic nucleotide-binding domain;Cyclic nucleotide-binding domain;DB-SUPERFAMILY:Cyclic nucleotide-binding domain superfamily;Cyclic nucleotide-binding domain superfamily;Cyclic nucleotide-binding domain superfamily;Cyclic nucleotide-binding domain superfa…
Unnamed	TTHERM_00304359	XP_025355039	7829304	27.1075	6.04286	6.91078	14.7486	acyl carrier protein;Annotation=DB-PANTHER:Acyl carrier protein;Acyl carrier protein;DB-Pfam:Phosphopantetheine binding ACP domain;Phosphopantetheine binding ACP domain;DB-Hamap:Acyl carrier protein;Acyl carrier protein;DB-SUPERFAMILY:ACP-like superfamily;ACP-like superfamily;DB-ProSitePatterns:Phosphopantetheine attachment site;Phosphopantetheine attachment site;DB-Gene3D:ACP-like superfamily;AC…
Unnamed	TTHERM_00304350	XP_014524996	7829303	14.8304	5.47994	5.31396	9.33565	YbaK/prolyl-tRNA synthetase associated domain protein;Annotation=DB-Pfam:YbaK/aminoacyl-tRNA synthetase-associated domain;YbaK/aminoacyl-tRNA synthetase-associated domain;DB-SUPERFAMILY:YbaK/aminoacyl-tRNA synthetase-associated domain superfamily;YbaK/aminoacyl-tRNA synthetase-associated domain superfamily;DB-Gene3D:YbaK/aminoacyl-tRNA synthetase-associated domain superfamily;YbaK/aminoacyl-tRNA …
Unnamed	TTHERM_00304340	XP_008889813	7829302	50.5163	11.6181	17.1679	31.7122	tetratricopeptide repeat protein;Annotation=DB-Pfam:Tetratricopeptide repeat;Tetratricopeptide repeat;DB-PANTHER:Effector and Ciliary Development-Associated Protein;Effector and Ciliary Development-Associated Protein;DB-SUPERFAMILY:Tetratricopeptide-like helical domain superfamily;Tetratricopeptide-like helical domain superfamily;DB-SMART:Tetratricopeptide repeat;Tetratricopeptide repeat;DB-Gene3…
Unnamed	TTHERM_00304330	XP_004032147	7829301	35.4505	6.87526	8.43385	16.2073	endonuclease/exonuclease/phosphatase family protein;Annotation=DB-Pfam:SAC domain;SAC domain;DB-SUPERFAMILY:Endonuclease/exonuclease/phosphatase superfamily;Endonuclease/exonuclease/phosphatase superfamily;DB-SMART:Inositol polyphosphate-related phosphatase;Inositol polyphosphate-related phosphatase;DB-Gene3D:Endonuclease/exonuclease/phosphatase superfamily;Endonuclease/exonuclease/phosphatase su…
Unnamed	TTHERM_00304325	XP_001010745	-	25.8602	4.20743	6.07969	13.0178	;Annotation=DB-Pfam:R-spondin, Fu-CRD domain;R-spondin, Fu-CRD domain;DB-SUPERFAMILY:Growth factor receptor cysteine-rich domain superfamily;Growth factor receptor cysteine-rich domain superfamily;Growth factor receptor cysteine-rich domain superfamily;Growth factor receptor cysteine-rich domain superfamily;Growth factor receptor cysteine-rich domain superfamily;Growth factor receptor cysteine-ri…
Unnamed	TTHERM_00304320	XP_001019886	7829300	23.5514	1.41028	3.22704	12.704	zinc finger lsd1 subclass family protein;Annotation=DB-Pfam:R-spondin, Fu-CRD domain;R-spondin, Fu-CRD domain;DB-SUPERFAMILY:Growth factor receptor cysteine-rich domain superfamily;Growth factor receptor cysteine-rich domain superfamily;Growth factor receptor cysteine-rich domain superfamily;Growth factor receptor cysteine-rich domain superfamily;Growth factor receptor cysteine-rich domain superf…
Unnamed	TTHERM_00304315	XP_001010745	-	3.01454	0.697981	0.7258	1.15807	;Annotation=DB-Pfam:Growth factor receptor domain 4;Growth factor receptor domain 4;DB-SUPERFAMILY:Growth factor receptor cysteine-rich domain superfamily;Growth factor receptor cysteine-rich domain superfamily;Growth factor receptor cysteine-rich domain superfamily;Growth factor receptor cysteine-rich domain superfamily;Growth factor receptor cysteine-rich domain superfamily;Growth factor recept…
Unnamed	TTHERM_00304310	XP_001021007	7829299	36.899	1.50884	4.14343	15.7649	hypothetical protein;
Unnamed	TTHERM_00304275	XP_001024287	-	4.5556	0.0357143	0.347218	2.11364	-
Unnamed	TTHERM_00304270	XP_001024287	7829297	4.23653	0.128091	0.654762	1.60963	transmembrane protein putative;
Unnamed	TTHERM_00304260	XP_012656245	7829296	1.06048	0.659524	0.422222	0.177174	hypothetical protein;Annotation=DB-Gene3D:Leucine-rich repeat domain superfamily;Leucine-rich repeat domain superfamily;;
Unnamed	TTHERM_00304243	XP_001031882	-	12.3137	0.875196	0.631391	4.18489	-
Unnamed	TTHERM_00304240	XP_004039887	7829294	34.6547	5.07677	4.5519	19.1971	zinc finger lsd1 subclass family protein;Annotation=DB-SUPERFAMILY:Growth factor receptor cysteine-rich domain superfamily;Growth factor receptor cysteine-rich domain superfamily;Growth factor receptor cysteine-rich domain superfamily;Growth factor receptor cysteine-rich domain superfamily;DB-SMART:Furin-like repeat;Furin-like repeat;DB-CDD:Furin-like repeat;Furin-like repeat;Furin-like repeat;Fu…
Unnamed	TTHERM_00304220	XP_001030860	7829293	32.6909	3.46865	2.9518	15.325	zinc finger lsd1 subclass family protein;Annotation=DB-Pfam:R-spondin, Fu-CRD domain;R-spondin, Fu-CRD domain;DB-SUPERFAMILY:Growth factor receptor cysteine-rich domain superfamily;Growth factor receptor cysteine-rich domain superfamily;Growth factor receptor cysteine-rich domain superfamily;Growth factor receptor cysteine-rich domain superfamily;Growth factor receptor cysteine-rich domain superf…
Unnamed	TTHERM_00304210	XP_001020998	7829292	58.0658	17.4505	17.3528	30.9979	hypothetical protein;
Unnamed	TTHERM_00304200	XP_001020997	7829291	39.1056	11.3123	8.48724	20.2431	hypothetical protein;
Unnamed	TTHERM_00304190	XP_001009223	7843183	24.6369	1.03946	0.868335	5.10371	cyclic nucleotide-binding domain protein;Annotation=DB-PANTHER:Cyclic nucleotide-binding domain-containing protein 1/2;Cyclic nucleotide-binding domain-containing protein 1/2;DB-Pfam:Cyclic nucleotide-binding domain;Cyclic nucleotide-binding domain;DB-SUPERFAMILY:Cyclic nucleotide-binding domain superfamily;Cyclic nucleotide-binding domain superfamily;DB-SMART:Cyclic nucleotide-binding domain;Cyc…
Unnamed	TTHERM_00304180	XP_027045228	7843182	37.5644	14.2852	11.5239	23.094	acetyltransferase (GNAT) domain protein;Annotation=DB-PANTHER:Camello N-acetyltransferase;Camello N-acetyltransferase;DB-Pfam:GNAT domain;GNAT domain;DB-SUPERFAMILY:Acyl-CoA N-acyltransferase;Acyl-CoA N-acyltransferase;DB-ProSiteProfiles:GNAT domain;GNAT domain;;
DIS31	TTHERM_00304170	XP_023820852	7843181	37.6252	16.0973	15.291	25.6477	DIS31 RNB-like protein;Annotation=DB-Pfam:Ribonuclease II/R;Dis3-like cold-shock domain 2;Ribonuclease II/R;Dis3-like cold-shock domain 2;DB-PANTHER:RNR Ribonuclease;RNR Ribonuclease;DB-SUPERFAMILY:Nucleic acid-binding, OB-fold;Nucleic acid-binding, OB-fold;Nucleic acid-binding, OB-fold;Nucleic acid-binding, OB-fold;DB-ProSitePatterns:Ribonuclease II/R, conserved site;Ribonuclease II/R, conserved…
Unnamed	TTHERM_00304160	XP_001020993	7843180	32.1808	6.7437	3.36619	11.7424	kinase domain protein;Annotation=DB-Gene3D:Leucine-rich repeat domain superfamily;Leucine-rich repeat domain superfamily;;
SNF5	TTHERM_00304150	XP_008905381	7843179	44.9657	10.9568	11.3784	25.5725	SNF5/SMARCB 1/INI1 family protein;Annotation=DB-Pfam:SNF5/SMARCB1/INI1;SNF5/SMARCB1/INI1;;
Unnamed	TTHERM_00304145	-	-	20.7041	4.37204	4.81231	13.1156	-
Unnamed	TTHERM_00304140	XP_001008769	7843178	0.352181	0.027027	0.143074	0	hypothetical protein;Annotation=DB-Pfam:Protein of unknown function DUF4441;Protein of unknown function DUF4441;;
Unnamed	TTHERM_00304135	XP_012654300	-	31.5881	8.72186	7.37679	18.9981	-
Unnamed	TTHERM_00304130	XP_001020990	7843177	30.0716	7.15653	6.31448	16.8469	hypothetical protein;
Unnamed	TTHERM_00304125	XP_001020989	-	1.7932	1.51493	1.15424	0.544473	-
Unnamed	TTHERM_00304128	-	-	24.3549	2.94387	2.00375	13.8191	-
Unnamed	TTHERM_00304120	XP_001020987	7843176	11.4667	0	2.4293	4.78182	ATPase histidine kinase- DNA gyrase B;
Unnamed	TTHERM_01027740	XP_012654617	-	6.79167	0	4.60278	10.7764	-
Unnamed	TTHERM_01027730	XP_001030710	7837752	8.03553	0.358907	0.360932	5.51641	hypothetical protein;Annotation=DB-SMART:Pleckstrin homology domain;;
Unnamed	TTHERM_01027729	-	-	0.0989247	0.030303	0.0555556	0.0416667	-
Unnamed	TTHERM_01027720	XP_001453879	7837751	23.6752	4.88869	6.28079	10.2217	adenylate/guanylate cyclase domain protein;Annotation=DB-SUPERFAMILY:Nucleotide cyclase;DB-Gene3D:Voltage-dependent channel domain superfamily;Nucleotide cyclase;DB-ProSiteProfiles:Adenylyl cyclase class-3/4/guanylyl cyclase;DB-CDD:Adenylyl cyclase class-3/4/guanylyl cyclase;;
Unnamed	TTHERM_01027719	-	-	31.7828	8.43974	9.3456	15.8649	-
NRK9	TTHERM_01027700	XP_004040021	7837749	51.305	11.8591	8.16817	28.0438	NRK9 Serine/Threonine kinase domain protein;Annotation=DB-PANTHER:NEK Ser/Thr protein kinase family, NIMA subfamily;DB-Pfam:Protein kinase domain;DB-SUPERFAMILY:Protein kinase-like domain superfamily;DB-ProSitePatterns:Protein kinase, ATP binding site;Serine/threonine-protein kinase, active site;DB-SMART:Protein kinase domain;DB-ProSiteProfiles:Protein kinase domain;;
Unnamed	TTHERM_01027690	XP_012654580	7837748	48.0429	10.3008	6.57014	20.4163	;Annotation=DB-Pfam:Leucine-rich repeat;DB-PANTHER:Ran GTPase-activating protein;DB-Gene3D:Leucine-rich repeat domain superfamily;;
Unnamed	TTHERM_01027680	XP_001454822	7837747	26.8516	6.25697	8.8299	15.3318	hypothetical protein;
DYH19	TTHERM_01027670	XP_002367316	7837746	50.3264	14.4669	13.9358	33.8974	DYH19 dynein heavy chain 1 axonemal protein;Annotation=DB-PANTHER:Dynein heavy chain;DB-Pfam:Dynein heavy chain region D6 P-loop domain;Dynein heavy chain, AAA 5 extension domain;Dynein heavy chain, AAA module D4;Dynein heavy chain AAA lid domain;Dynein heavy chain, coiled coil stalk;Dynein heavy chain, hydrolytic ATP-binding dynein motor region;Dynein heavy chain, C-terminal domain;Dynein heavy …
CTH8	TTHERM_01027660	XP_020337801	7837745	4.22045	0.53969	0.325359	0.795898	CTH8 eukaryotic aspartyl protease;Annotation=DB-PANTHER:Aspartic peptidase A1 family;DB-Pfam:Peptidase family A1 domain;DB-PRINTS:Aspartic peptidase A1 family;DB-SUPERFAMILY:Aspartic peptidase domain superfamily;DB-Gene3D:Aspartic peptidase domain superfamily;DB-CDD:Pepsin-like domain;DB-ProSitePatterns:Aspartic peptidase, active site;DB-ProSiteProfiles:Peptidase family A1 domain;;
Unnamed	TTHERM_01027650	XP_010209197	7837744	24.3091	5.66122	4.00816	11.1422	AAA family ATPase;Annotation=DB-Pfam:ATPase, AAA-type, core;AAA ATPase, AAA+ lid domain;DB-PANTHER:Microtubule-severing AAA ATPase;DB-SUPERFAMILY:P-loop containing nucleoside triphosphate hydrolase;MIT domain superfamily;DB-ProSitePatterns:ATPase, AAA-type, conserved site;DB-SMART:AAA+ ATPase domain;DB-Gene3D:P-loop containing nucleoside triphosphate hydrolase;;
Unnamed	TTHERM_01027640	XP_001031142	7837743	38.075	5.71785	7.25635	21.54	tetratricopeptide repeat protein;Annotation=DB-SUPERFAMILY:Tetratricopeptide-like helical domain superfamily;DB-SMART:Tetratricopeptide repeat;DB-Gene3D:Tetratricopeptide-like helical domain superfamily;DB-ProSiteProfiles:Tetratricopeptide repeat;;
Unnamed	TTHERM_01027630	XP_001031141	7837742	41.4715	3.26738	1.9807	22.2892	tetratricopeptide repeat protein;Annotation=DB-SMART:Tetratricopeptide repeat;DB-Gene3D:Tetratricopeptide-like helical domain superfamily;;
Unnamed	TTHERM_01027620	XP_012656202	7837741	22.9195	0.778049	0.560289	11.4683	tetratricopeptide repeat protein;Annotation=DB-SUPERFAMILY:Tetratricopeptide-like helical domain superfamily;DB-SMART:Tetratricopeptide repeat;DB-Gene3D:Tetratricopeptide-like helical domain superfamily;DB-ProSiteProfiles:Tetratricopeptide repeat;;
Unnamed	TTHERM_01027610	XP_007257991	7837740	4.91881	0.570955	1.78308	2.79929	ser/thr phosphatase family protein;Annotation=DB-Pfam:Iron/zinc purple acid phosphatase-like C-terminal domain;Calcineurin-like phosphoesterase domain, ApaH type;DB-SUPERFAMILY:Metallo-dependent phosphatase-like;DB-Gene3D:Metallo-dependent phosphatase-like;DB-CDD:Purple acid phosphatase, metallophosphatase domain;;
Unnamed	TTHERM_01027600	XP_001028388	7837739	24.6355	2.1811	3.13406	14.1746	transmembrane protein putative;Annotation=DB-Gene3D:Tetratricopeptide-like helical domain superfamily;;
Unnamed	TTHERM_01027590	-	-	0.0693582	0.0357143	0	0.0344828	-
Unnamed	TTHERM_01027580	XP_001030695	7837737	24.1472	3.00799	3.20309	9.98135	hypothetical protein;
Unnamed	TTHERM_01027579	XP_012654579	-	34.5585	4.41008	4.90877	13.8579	-
Unnamed	TTHERM_01027570	XP_001030694	7840262	28.1467	6.51799	6.01783	15.2514	hypothetical protein;Annotation=DB-SUPERFAMILY:Protein kinase-like domain superfamily;DB-ProSiteProfiles:Protein kinase domain;;
Unnamed	TTHERM_01027560	XP_020549051	7840261	16.6185	7.83255	7.75703	10.0707	kinase domain protein;Annotation=DB-Pfam:Protein kinase domain;DB-PANTHER:Serine/threonine and dual-specificity kinase;DB-SUPERFAMILY:Protein kinase-like domain superfamily;DB-SMART:Protein kinase domain;DB-ProSiteProfiles:Protein kinase domain;;
Unnamed	TTHERM_01027550	XP_001030692	7840260	28.9599	6.36778	7.55808	16.7673	hypothetical protein;
Unnamed	TTHERM_01027540	-	-	25.3146	4.85666	5.61966	13.6215	-
Unnamed	TTHERM_01027530	XP_018650651	7840259	32.8491	9.96691	9.73671	21.3194	signal recognition particle receptor beta subunit;Annotation=DB-Pfam:Signal recognition particle receptor, beta subunit;DB-PANTHER:Small GTPase superfamily, ARF type;DB-SUPERFAMILY:P-loop containing nucleoside triphosphate hydrolase;DB-NCBIfam:Small GTP-binding protein domain;DB-Gene3D:P-loop containing nucleoside triphosphate hydrolase;;
Unnamed	TTHERM_01027520	XP_001431114	7840258	32.1799	7.94631	8.77843	17.4799	ubiquitin-conjugating enzyme;Annotation=DB-Pfam:Carbohydrate binding module family 20;Ubiquitin-conjugating enzyme E2;DB-SUPERFAMILY:Carbohydrate-binding-like fold;Ubiquitin-conjugating enzyme/RWD-like;DB-SMART:Carbohydrate binding module family 20;DB-Gene3D:Ubiquitin-conjugating enzyme/RWD-like;Immunoglobulin-like fold;DB-CDD:Ubiquitin-conjugating enzyme E2;DB-ProSiteProfiles:Carbohydrate bindin…
Unnamed	TTHERM_01027510	XP_001030688	7840257	12.831	0.623393	0.539466	3.79845	transmembrane protein;
Unnamed	TTHERM_01027500	XP_001030687	7840256	4.82308	0.936931	0.626182	1.8677	hypothetical protein;Annotation=DB-PANTHER:Cyclic nucleotide-binding domain-containing protein 1/2;DB-SUPERFAMILY:Cyclic nucleotide-binding domain superfamily;DB-Gene3D:RmlC-like jelly roll fold;;
Unnamed	TTHERM_01027490	XP_021344509	7840255	40.5708	11.5841	9.64094	22.0412	Di-glucose-binding within endoplasmic reticulum protein;Annotation=DB-PANTHER:Malectin;DB-Pfam:Malectin domain;;
Unnamed	TTHERM_01027480	XP_001030685	7840254	28.4286	6.86612	7.40082	13.2376	WH1 domain protein putative;Annotation=DB-Gene3D:PH-like domain superfamily;;
Unnamed	TTHERM_01027470	XP_003543198	7840253	17.8795	0.505207	0.142857	8.50299	class I glutamine amidotransferase;Annotation=DB-Pfam:Peptidase C26;DB-PANTHER:Peptidase C26, gamma-glutamyl hydrolase;DB-SUPERFAMILY:Class I glutamine amidotransferase-like;DB-Gene3D:Class I glutamine amidotransferase-like;DB-ProSiteProfiles:Peptidase C26, gamma-glutamyl hydrolase;;
Unnamed	TTHERM_01027460	XP_001030683	7824424	38.6809	5.88994	5.22222	19.5456	hypothetical protein;
Unnamed	TTHERM_00302120	XP_001031438	-	41.3626	1.66667	12.7333	24.4102	;Annotation=DB-Pfam:Alpha/beta hydrolase fold-1;DB-SUPERFAMILY:Alpha/Beta hydrolase fold;DB-Gene3D:Alpha/Beta hydrolase fold;;
Unnamed	TTHERM_00302110	XP_001456228	-	41.1118	14.8373	12.1688	20.7743	-
Unnamed	TTHERM_00302100	XP_009315638	7840116	19.8587	8.1469	7.69551	5.05476	class I/II aminotransferase;Annotation=DB-PANTHER:Aminotransferase ALAT1/2-like;DB-Pfam:Aminotransferase, class I/classII;DB-SUPERFAMILY:Pyridoxal phosphate-dependent transferase;DB-Gene3D:Pyridoxal phosphate-dependent transferase, major domain;Pyridoxal phosphate-dependent transferase, small domain;;
Unnamed	TTHERM_00302090	XP_012652206	7840115	1.5067	0.291377	0.462946	0.731378	leishmanolysin family protein;Annotation=DB-Pfam:Peptidase M8, leishmanolysin;DB-PANTHER:Peptidase M8, leishmanolysin;DB-SUPERFAMILY:Growth factor receptor cysteine-rich domain superfamily;Growth factor receptor cysteine-rich domain superfamily;Growth factor receptor cysteine-rich domain superfamily;DB-SMART:Furin-like repeat;EGF-like domain;DB-ProSitePatterns:EGF-like domain;DB-ProSiteProfiles:E…
Unnamed	TTHERM_00302080	XP_015724138	7840114	0.4734	0	0.195489	0.0526316	;Annotation=DB-Pfam:Macro domain;DB-PANTHER:Mono-ADP-ribosyltransferase ARTD/PARP;DB-SUPERFAMILY:Macro domain-like;DB-SMART:Macro domain;DB-Gene3D:Macro domain-like;DB-ProSiteProfiles:Macro domain;;
Unnamed	TTHERM_00302070	XP_012655188	7840113	21.6977	1.57263	2.08252	7.70538	cation channel family protein;Annotation=DB-Pfam:Cyclic nucleotide-binding domain;Potassium channel domain;DB-PANTHER:Potassium/sodium hyperpolarization-activated cyclic nucleotide-gated channel;DB-SUPERFAMILY:Cyclic nucleotide-binding domain superfamily;DB-SMART:Cyclic nucleotide-binding domain;DB-Gene3D:RmlC-like jelly roll fold;DB-ProSiteProfiles:Cyclic nucleotide-binding domain;DB-CDD:Cyclic …
DRH34	TTHERM_00302060	XP_008006160	7840112	38.7969	18.236	9.46011	25.9568	DRH34 small nuclear ribonucleoprotein helicase;Annotation=DB-Pfam:Helicase, C-terminal domain-like;Pre-mRNA-splicing helicase BRR2-like, plug domain;Brr2, N-terminal helicase PWI domain;Sec63 domain;DEAD/DEAH box helicase domain;DB-PANTHER:Helicase Hel308/SKI2;DB-SUPERFAMILY:Immunoglobulin E-set;P-loop containing nucleoside triphosphate hydrolase;P-loop containing nucleoside triphosphate hydrolas…
Unnamed	TTHERM_00302050	XP_001021313	7832453	30.5782	9.85482	7.81594	18.0545	mapeg family protein;Annotation=DB-Pfam:Membrane-associated, eicosanoid/glutathione metabolism (MAPEG) protein;DB-PANTHER:Membrane-associated proteins in eicosanoid and glutathione metabolism;DB-SUPERFAMILY:Membrane associated eicosanoid/glutathione metabolism-like domain superfamily;DB-Gene3D:Membrane associated eicosanoid/glutathione metabolism-like domain superfamily;;
Unnamed	TTHERM_00302040	XP_024944470	7832452	29.8729	10.3611	9.62556	15.0977	insulysin insulin-degrading enzyme;Annotation=DB-Pfam:Peptidase M16, C-terminal;Peptidase M16, N-terminal;Peptidase M16, middle/third domain;DB-PANTHER:Peptidase M16;DB-SUPERFAMILY:Metalloenzyme, LuxS/M16 peptidase-like;DB-ProSitePatterns:Peptidase M16, zinc-binding site;;
Unnamed	TTHERM_00302030	XP_001445014	7832451	53.1452	22.9313	21.3006	37.3039	FHA domain protein;Annotation=DB-Pfam:Forkhead-associated (FHA) domain;DB-SUPERFAMILY:SMAD/FHA domain superfamily;SMAD/FHA domain superfamily;DB-SMART:Forkhead-associated (FHA) domain;DB-ProSiteProfiles:Forkhead-associated (FHA) domain;Forkhead-associated (FHA) domain;;
Unnamed	TTHERM_00301960	XP_001024624	7832449	28.1279	5.31614	4.9991	14.847	hypothetical protein;
Unnamed	TTHERM_00301950	XP_022807869	7832448	32.4157	6.89608	4.21559	15.5025	MFS transporter;Annotation=DB-Pfam:Major facilitator, sugar transporter-like;DB-SUPERFAMILY:MFS transporter superfamily;DB-Gene3D:MFS transporter superfamily;DB-ProSiteProfiles:Major facilitator superfamily domain;;
DED1	TTHERM_00301940	XP_001024622	7832447	0.107407	0	0	0.0714286	hypothetical protein;
Unnamed	TTHERM_00301930	XP_001024621	7832446	16.2745	3.06544	4.54474	8.58833	hypothetical protein;
Unnamed	TTHERM_00301920	-	-	26.5798	5.46989	6.57843	18.3419	-
Unnamed	TTHERM_00301910	XP_001024619	7832444	46.0015	9.24115	12.8077	24.9518	hypothetical protein;
Unnamed	TTHERM_00301900	XP_001427514	7832443	53.4991	6.73805	5.17631	22.4102	kinesin motor catalytic domain protein;Annotation=DB-Pfam:Kinesin motor domain;DB-PANTHER:Kinesin-like protein;DB-PRINTS:Kinesin motor domain;DB-SUPERFAMILY:P-loop containing nucleoside triphosphate hydrolase;DB-SMART:Kinesin motor domain;DB-Gene3D:Kinesin motor domain superfamily;DB-ProSiteProfiles:Kinesin motor domain;;
Unnamed	TTHERM_00301899	XP_012655619	-	0.0657005	0	0.037037	0.0357143	-
Unnamed	TTHERM_00301890	XP_004025034	7832442	13.0262	1.20652	2.0185	6.77091	hypothetical protein;
Unnamed	TTHERM_00301870	XP_001008226	7832441	1.63766	0.293196	0.658648	2.36808	ABC transporter family protein;Annotation=DB-PANTHER:ABC transporter A;DB-Pfam:ABC transporter-like, ATP-binding domain;ABC-2 type transporter, transmembrane domain;DB-SUPERFAMILY:P-loop containing nucleoside triphosphate hydrolase;P-loop containing nucleoside triphosphate hydrolase;DB-SMART:AAA+ ATPase domain;DB-ProSitePatterns:ABC transporter-like, conserved site;ABC transporter-like, conserved…
Unnamed	TTHERM_00301865	-	-	1.26584	0.994086	0.29289	0.125	-
Unnamed	TTHERM_00301860	XP_001008226	7832440	4.11365	2.45567	0.762662	0.655554	ABC transporter family protein;Annotation=DB-PANTHER:ABC transporter A;DB-Pfam:ABC-2 type transporter, transmembrane domain;ABC transporter-like, ATP-binding domain;DB-SUPERFAMILY:P-loop containing nucleoside triphosphate hydrolase;P-loop containing nucleoside triphosphate hydrolase;DB-SMART:AAA+ ATPase domain;DB-ProSitePatterns:ABC transporter-like, conserved site;DB-Gene3D:P-loop containing nuc…
Unnamed	TTHERM_00301850	XP_001024613	7832439	0.783133	0.817004	1.47588	0.34929	hypothetical protein;Annotation=DB-Gene3D:Leucine-rich repeat domain superfamily;;
NRK5	TTHERM_00301840	XP_001425270	7832438	32.427	8.53545	7.91199	19.6132	NRK5 plant dual-specificity MAP kinase kinase family domain protein;Annotation=DB-Pfam:Protein kinase domain;DB-PANTHER:NEK Ser/Thr protein kinase family, NIMA subfamily;DB-SUPERFAMILY:Protein kinase-like domain superfamily;DB-SMART:Protein kinase domain;DB-ProSitePatterns:Serine/threonine-protein kinase, active site;Protein kinase, ATP binding site;DB-ProSiteProfiles:Protein kinase domain;;
Unnamed	TTHERM_00301830	XP_001024611	7832437	29.2508	9.34902	8.01753	14.8044	SNARE associated protein;Annotation=DB-PANTHER:Transmembrane protein TMEM64;DB-Pfam:VTT domain;;
Unnamed	TTHERM_00301820	XP_001024610	7832436	23.1037	8.18972	6.73987	15.0627	paxneb protein;Annotation=DB-Pfam:Elongator complex protein 4;DB-PANTHER:Elongator complex protein 4;DB-Gene3D:P-loop containing nucleoside triphosphate hydrolase;;
Unnamed	TTHERM_00301810	XP_001024609	7832435	42.2356	11.248	9.98071	24.7917	hypothetical protein;
Unnamed	TTHERM_00301800	XP_001024608	7832434	21.5193	4.40424	4.66249	11.8888	transmembrane protein putative;Annotation=DB-Pfam:Phox homology;DB-SUPERFAMILY:PX domain superfamily;DB-Gene3D:PX domain superfamily;DB-ProSiteProfiles:Phox homology;;
RRM9	TTHERM_00301790	XP_001024607	7832433	33.9001	11.0563	8.80156	18.6443	RRM9 RNA recognition motif protein;Annotation=DB-Pfam:RNA recognition motif domain;DB-SUPERFAMILY:RNA-binding domain superfamily;RNA-binding domain superfamily;DB-SMART:RNA recognition motif domain;DB-Gene3D:Nucleotide-binding alpha-beta plait domain superfamily;Nucleotide-binding alpha-beta plait domain superfamily;Nucleotide-binding alpha-beta plait domain superfamily;DB-ProSiteProfiles:RNA rec…
AMT7	TTHERM_00301770	XP_022839183	7832432	39.0439	14.5424	13.207	15.6926	hypothetical protein;
Unnamed	TTHERM_00301760	XP_001456293	7832431	29.6911	7.55247	6.16343	14.7957	chromosome condensation regulator RCC1 repeat protein;
Unnamed	TTHERM_00301750	XP_001429694	7832430	39.2518	5.03618	5.0061	17.4116	;Annotation=DB-PANTHER:RNA-binding protein ZFP36-like;DB-Pfam:Zinc finger, CCCH-type;DB-SUPERFAMILY:Zinc finger, CCCH-type superfamily;DB-SMART:Zinc finger, CCCH-type;DB-ProSiteProfiles:Zinc finger, CCCH-type;;
Unnamed	TTHERM_00301740	XP_023461507	7832429	27.2152	6.89832	6.66476	17.8388	NAD-dependent epimerase/dehydratase family protein;Annotation=DB-Pfam:NAD(P)-binding domain;DB-PANTHER:Mitochondrial Complex I NDUFA9 Subunit;DB-SUPERFAMILY:NAD(P)-binding domain superfamily;;
Unnamed	TTHERM_00301730	XP_001024601	7832428	34.2302	15.5667	13.233	21.4923	hypothetical protein;
Unnamed	TTHERM_00301710	XP_001441831	7832426	4.81655	1.12291	1.5799	1.53833	Serine/Threonine kinase domain protein;Annotation=DB-Pfam:Protein kinase domain;DB-SUPERFAMILY:Protein kinase-like domain superfamily;DB-ProSitePatterns:Serine/threonine-protein kinase, active site;DB-SMART:Protein kinase domain;DB-ProSiteProfiles:Protein kinase domain;;
Unnamed	TTHERM_00301690	XP_001024597	7832424	11.6368	2.24418	2.61149	5.20226	hypothetical protein;Annotation=DB-Pfam:Protein of unknown function DUF4441;;
Unnamed	TTHERM_00300666	XP_012655618	-	19.1214	2.75885	3.98984	9.56091	;Annotation=DB-Gene3D:Leucine-rich repeat domain superfamily;;
MND1	TTHERM_00300660	XP_012652660	7832422	35.4442	4.32356	6.88695	14.8693	MND1 transmembrane protein putative;
Unnamed	TTHERM_00300659	XP_026321398	-	0.125	0.0357143	0.0833333	0	;Annotation=DB-Pfam:Mnd1, HTH domain;DB-PIRSF:Meiotic nuclear division protein 1;;
Unnamed	TTHERM_00300650	XP_012656090	7832421	30.3432	5.84459	4.16986	13.8977	hypothetical protein;Annotation=DB-PANTHER:Leucine-rich repeat and transmembrane domain-containing protein;DB-Gene3D:Leucine-rich repeat domain superfamily;Leucine-rich repeat domain superfamily;Leucine-rich repeat domain superfamily;DB-ProSiteProfiles:Leucine-rich repeat;;
Unnamed	TTHERM_00300640	XP_001443103	7832420	17.0007	4.3797	4.66455	7.66024	aldo/keto reductase family oxidoreductase;Annotation=DB-Pfam:NADP-dependent oxidoreductase domain;DB-PANTHER:Potassium channel, voltage-dependent, beta subunit, KCNAB-related;DB-PRINTS:Potassium channel, voltage-dependent, beta subunit, KCNAB-related;DB-SUPERFAMILY:NADP-dependent oxidoreductase domain superfamily;DB-Gene3D:NADP-dependent oxidoreductase domain superfamily;;
Unnamed	TTHERM_00300630	XP_001471073	7832419	32.4917	5.4798	5.62865	17.396	aldo/keto reductase family oxidoreductase;Annotation=DB-PANTHER:Potassium channel, voltage-dependent, beta subunit, KCNAB-related;DB-Pfam:NADP-dependent oxidoreductase domain;DB-PRINTS:Potassium channel, voltage-dependent, beta subunit, KCNAB-related;DB-SUPERFAMILY:NADP-dependent oxidoreductase domain superfamily;DB-Gene3D:NADP-dependent oxidoreductase domain superfamily;;
Unnamed	TTHERM_00300620	XP_001471073	7832418	26.8056	2.40091	4.25102	12.3252	aldo/keto reductase family oxidoreductase;Annotation=DB-PANTHER:Potassium channel, voltage-dependent, beta subunit, KCNAB-related;DB-Pfam:NADP-dependent oxidoreductase domain;DB-PRINTS:Potassium channel, voltage-dependent, beta subunit, KCNAB-related;DB-SUPERFAMILY:NADP-dependent oxidoreductase domain superfamily;DB-Gene3D:NADP-dependent oxidoreductase domain superfamily;;
Unnamed	TTHERM_00300610	XP_001007695	7832417	11.3709	0.796752	0.310455	3.25493	transmembrane protein putative;Annotation=DB-PANTHER:Tiny macrocysts signaling regulators;;
Unnamed	TTHERM_00300600	XP_001017555	7832416	4.73483	1.58634	1.78347	2.79356	transmembrane protein putative;Annotation=DB-PANTHER:Tiny macrocysts signaling regulators;DB-NCBIfam:PAS domain;;
Unnamed	TTHERM_00300580	XP_001009493	7832414	19.0321	6.31398	7.02576	12.6546	transmembrane protein putative;Annotation=DB-PANTHER:Tiny macrocysts signaling regulators;DB-SUPERFAMILY:PAS domain superfamily;DB-ProSiteProfiles:PAS domain;;
Unnamed	TTHERM_00300570	XP_001026035	7832413	1.63713	0.722341	1.5593	0.566689	transmembrane protein putative;Annotation=DB-PANTHER:Tiny macrocysts signaling regulators;;
Unnamed	TTHERM_00300575	-	-	30.4968	5.11967	2.64379	10.7048	-
Unnamed	TTHERM_00300560	XP_001019142	7832412	22.0654	4.50836	4.09518	10.6778	transmembrane protein putative;Annotation=DB-PANTHER:Tiny macrocysts signaling regulators;;
Unnamed	TTHERM_00300550	XP_001010978	7832411	42.8607	9.16284	6.77501	20.7516	EGF-like domain protein;Annotation=DB-SUPERFAMILY:Growth factor receptor cysteine-rich domain superfamily;Growth factor receptor cysteine-rich domain superfamily;DB-SMART:EGF-like domain;Furin-like repeat;DB-ProSitePatterns:TNFR/NGFR cysteine-rich region;EGF-like domain;EGF-like domain;DB-ProSiteProfiles:EGF-like domain;DB-CDD:Furin-like repeat;Furin-like repeat;Furin-like repeat;;
Unnamed	TTHERM_00300545	XP_001019236	-	14.2387	2.50862	2.53523	3.7477	;Annotation=DB-PANTHER:Tiny macrocysts signaling regulators;DB-ProSiteProfiles:PAS domain;;
Unnamed	TTHERM_00300540	XP_002139557	7832410	43.6102	16.9262	13.5453	23.5488	kinesin motor domain protein;Annotation=DB-PANTHER:E3 ubiquitin-protein ligase;DB-Pfam:HECT domain;DB-SUPERFAMILY:HECT, E3 ligase catalytic domain;DB-SMART:HECT domain;DB-ProSiteProfiles:HECT domain;DB-CDD:HECT domain;;
Unnamed	TTHERM_00300535	XP_005537486	-	26.2067	8.14801	8.40717	16.5341	;Annotation=DB-Pfam:Kinesin motor domain;DB-PANTHER:Kinesin-like protein;DB-PRINTS:Kinesin motor domain;DB-SUPERFAMILY:P-loop containing nucleoside triphosphate hydrolase;DB-Gene3D:Kinesin motor domain superfamily;DB-ProSitePatterns:Kinesin motor domain, conserved site;DB-SMART:Kinesin motor domain;DB-ProSiteProfiles:Kinesin motor domain;;
Unnamed	TTHERM_00300530	XP_001019446	7832409	24.0884	4.32878	3.23081	16.3391	hypothetical protein;
Unnamed	TTHERM_00300520	XP_008548366	7832408	30.4988	8.41667	8.10814	21.0415	GDP dissociation inhibitor;Annotation=DB-Pfam:GDP dissociation inhibitor;DB-PANTHER:GDP dissociation inhibitor;DB-PRINTS:GDP dissociation inhibitor;DB-SUPERFAMILY:FAD/NAD(P)-binding domain superfamily;DB-Gene3D:FAD/NAD(P)-binding domain superfamily;FAD/NAD(P)-binding domain superfamily;;
Unnamed	TTHERM_00300510	XP_012654002	-	1.67688	0.367705	0.940304	0.423882	;Annotation=DB-PANTHER:Ran GTPase-activating protein;DB-Gene3D:Leucine-rich repeat domain superfamily;;
Unnamed	TTHERM_00300500	XP_009829782	7832406	45.6939	6.12538	6.2287	26.2613	kinesin motor catalytic domain protein;Annotation=DB-PANTHER:Kinesin-like protein;DB-Pfam:Kinesin motor domain;DB-PRINTS:Kinesin motor domain;DB-SUPERFAMILY:P-loop containing nucleoside triphosphate hydrolase;DB-Gene3D:Kinesin motor domain superfamily;DB-ProSitePatterns:Kinesin motor domain, conserved site;DB-SMART:Kinesin motor domain;DB-ProSiteProfiles:Kinesin motor domain;;
Unnamed	TTHERM_00300490	XP_001024576	7838386	26.5875	2.61713	2.37821	11.0732	transmembrane protein putative;Annotation=DB-SUPERFAMILY:Histidine kinase/HSP90-like ATPase superfamily;DB-Gene3D:Histidine kinase/HSP90-like ATPase superfamily;;
Unnamed	TTHERM_00300485	XP_001013922	-	0.844352	0.142857	0.414632	0.294754	;Annotation=DB-SUPERFAMILY:Aspartic peptidase domain superfamily;;
Unnamed	TTHERM_00300480	XP_001013922	7838385	11.0099	1.0398	1.36604	4.49018	hypothetical protein;Annotation=DB-SUPERFAMILY:Aspartic peptidase domain superfamily;DB-Gene3D:Aspartic peptidase domain superfamily;;
YRS3	TTHERM_00300470	XP_004030174	7838384	28.2304	6.73083	6.17313	15.9035	YRS3 tyrosyl-tRNA synthetase protein;Annotation=DB-Pfam:Aminoacyl-tRNA synthetase, class Ic;DB-PANTHER:Tyrosine-tRNA ligase, bacterial-type;DB-Hamap:Tyrosine-tRNA ligase, bacterial-type, type 1;DB-PRINTS:Tyrosine-tRNA ligase;DB-Gene3D:RNA-binding S4 domain superfamily;Rossmann-like alpha/beta/alpha sandwich fold;DB-CDD:Tyrosine-tRNA ligase;DB-ProSitePatterns:Aminoacyl-tRNA synthetase, class I, co…
Unnamed	TTHERM_00300460	XP_001024573	7838383	17.4406	8.20542	7.70663	11.6676	hypothetical protein;
Unnamed	TTHERM_00300440	XP_001021927	7838381	28.5369	10.9363	9.80644	15.5788	vesicle transport V-SNARE protein amine-terminal protein;Annotation=DB-Pfam:Sec20;DB-Gene3D:Vesicle transport v-SNARE, N-terminal domain superfamily;DB-ProSiteProfiles:Target SNARE coiled-coil homology domain;;
Unnamed	TTHERM_00300430	XP_001454306	7838380	22.985	6.84068	7.7959	10.7675	hypothetical protein;Annotation=DB-PANTHER:Leucine-rich repeat-containing protein;DB-Pfam:Leucine-rich repeat;DB-Gene3D:Leucine-rich repeat domain superfamily;;
Unnamed	TTHERM_00300420	XP_001024569	7838379	36.4486	6.92902	5.60909	17.5327	-
Unnamed	TTHERM_00300410	XP_001349125	7838378	38.991	10.1983	11.0242	20.1243	GTP-binding protein YchF;Annotation=DB-Hamap:Ribosome-binding ATPase YchF/Obg-like ATPase 1;DB-Pfam:YchF, C-terminal domain;GTP binding domain;DB-PRINTS:GTP binding domain;DB-SUPERFAMILY:P-loop containing nucleoside triphosphate hydrolase;TGS-like;DB-Gene3D:TGS-like domain superfamily;Beta-grasp domain superfamily;P-loop containing nucleoside triphosphate hydrolase;DB-CDD:YchF, N-terminal;YchF, C…
Unnamed	TTHERM_00300400	XP_001012369	7838377	1.52578	1.56218	1.66545	0.67471	hypothetical protein;
Unnamed	TTHERM_00300390	XP_001024566	7838376	3.38983	0.0950032	0.105263	1.24826	DOMON domain protein;Annotation=DB-Pfam:DOMON domain;DB-CDD:Copper-dependent monooxygenases, DOMON domain;;
Unnamed	TTHERM_00300380	XP_001442553	7838375	38.2641	10.4736	7.57423	20.647	Serine/Threonine kinase domain protein;Annotation=DB-PANTHER:NEK Serine/Threonine Protein Kinase;DB-Pfam:Protein kinase domain;DB-SUPERFAMILY:Protein kinase-like domain superfamily;DB-SMART:Protein kinase domain;DB-ProSitePatterns:Serine/threonine-protein kinase, active site;DB-ProSiteProfiles:Protein kinase domain;;
Unnamed	TTHERM_00300370	XP_001020123	7838374	1.96177	0.454483	0.66513	0.690789	ABC transporter C family protein;Annotation=DB-PANTHER:ATP-binding cassette transporter C;DB-Pfam:ABC transporter type 1, transmembrane domain;ABC transporter-like, ATP-binding domain;DB-SUPERFAMILY:P-loop containing nucleoside triphosphate hydrolase;ABC transporter type 1, transmembrane domain superfamily;ABC transporter type 1, transmembrane domain superfamily;P-loop containing nucleoside triph…
Unnamed	TTHERM_00300369	XP_001007248	-	1.761	0.866104	1.14435	1.33398	;Annotation=DB-SUPERFAMILY:Growth factor receptor cysteine-rich domain superfamily;DB-SMART:Furin-like repeat;;
Unnamed	TTHERM_00300360	XP_017766941	7838373	45.8806	14.6662	13.0101	21.403	insulysin insulin-degrading enzyme;Annotation=DB-PANTHER:Peptidase M16;DB-Pfam:Peptidase M16, C-terminal;Peptidase M16, middle/third domain;Peptidase M16, N-terminal;DB-SUPERFAMILY:Metalloenzyme, LuxS/M16 peptidase-like;Metalloenzyme, LuxS/M16 peptidase-like;Metalloenzyme, LuxS/M16 peptidase-like;DB-ProSitePatterns:Peptidase M16, zinc-binding site;;
Unnamed	TTHERM_00300350	XP_012205054	7838372	21.9106	2.72676	4.83521	10.2383	diacylglycerol acyltransferase;Annotation=DB-Pfam:Diacylglycerol acyltransferase;;
Unnamed	TTHERM_00300340	XP_004035192	7838371	26.6392	0.906201	1.49264	9.04967	transmembrane protein putative;
EZL2	TTHERM_00300320	XP_003059747	7838369	27.2203	4.95091	6.92351	13.5127	EZL2 SET domain protein;Annotation=DB-Pfam:Pre-SET CXC domain;SET domain;DB-PANTHER:Histone-lysine N-methyltransferase EZH1/2-like;DB-SUPERFAMILY:SET domain superfamily;DB-SMART:SET domain;Tesmin/TSO1-like CXC domain;DB-Gene3D:SET domain superfamily;DB-ProSiteProfiles:SET domain;CXC domain;;
Unnamed	TTHERM_00300310	XP_001030272	7838368	1.63138	0.999076	0.537931	0.732146	transmembrane protein putative;
Unnamed	TTHERM_00300300	XP_001026750	7838367	1.22628	0	0.145889	0.378633	hypothetical protein;Annotation=DB-PANTHER:Threonine-specific kinase-like protein;DB-SUPERFAMILY:von Willebrand factor A-like domain superfamily;;
Unnamed	TTHERM_00300290	XP_004334802	7838366	20.1465	1.14456	1.39418	10.2286	von willebrand factor type A domain protein;Annotation=DB-Pfam:Mediator of RNA polymerase II transcription subunit 25, von Willebrand factor type A domain;DB-PANTHER:Threonine-specific kinase-like protein;DB-SUPERFAMILY:von Willebrand factor A-like domain superfamily;DB-Gene3D:von Willebrand factor A-like domain superfamily;;
Unnamed	TTHERM_00300280	XP_001024409	7838365	26.3809	5.85455	5.96232	14.5807	transmembrane protein putative;
Unnamed	TTHERM_00300275	-	-	25.8641	2.85287	2.65714	15.6172	;Annotation=DB-Pfam:CTAG/Pcc1 family;;
Unnamed	TTHERM_00300270	XP_001024554	7838364	25.4543	9.17499	7.69743	14.7907	hypothetical protein;
Unnamed	TTHERM_00300260	XP_001453249	7838363	29.1536	8.85067	7.59517	19.2814	PH domain protein;Annotation=DB-Pfam:Pleckstrin homology domain;Permuted papain-like amidase enzyme, YaeF/YiiX, C92 family;DB-SUPERFAMILY:Papain-like cysteine peptidase superfamily;DB-SMART:Pleckstrin homology domain;DB-Gene3D:PH-like domain superfamily;DB-ProSiteProfiles:Pleckstrin homology domain;;
Unnamed	TTHERM_00300259	XP_001438414	-	29.4089	8.26924	9.63776	19.0391	;Annotation=DB-PANTHER:SRP-independent targeting protein 2/TMEM208;DB-Pfam:SRP-independent targeting protein 2/TMEM208;;
Unnamed	TTHERM_00300245	-	-	17.7821	4.31563	6.31805	13.0883	-
Unnamed	TTHERM_00300230	XP_001449102	7838360	28.62	6.29725	9.16136	14.7161	transmembrane amino acid transporter protein;Annotation=DB-Pfam:Amino acid transporter, transmembrane domain;;
Unnamed	TTHERM_00300220	XP_004030270	7838359	11.4279	5.00923	4.85628	8.80992	kazal-type proteinase inhibitor 1;
Unnamed	TTHERM_00300210	XP_001024548	7838358	30.3885	6.73029	6.83464	18.5483	transmembrane protein putative;
Unnamed	TTHERM_00300200	XP_001455677	7838357	3.60016	0.667623	1.1973	1.94679	dual specificity phosphatase domain protein;Annotation=DB-Pfam:Dual specificity phosphatase, catalytic domain;DB-SUPERFAMILY:Protein-tyrosine phosphatase-like;DB-ProSitePatterns:Protein-tyrosine phosphatase, active site;DB-SMART:Dual specificity protein phosphatase domain;DB-Gene3D:Protein-tyrosine phosphatase-like;DB-ProSiteProfiles:Dual specificity protein phosphatase domain;Tyrosine-specific p…
Unnamed	TTHERM_00300190	XP_004035438	7838356	41.0817	11.0845	8.73962	24.4947	hypothetical protein;Annotation=DB-PANTHER:Fungal stress response NST1;;
Unnamed	TTHERM_00300180	XP_626358	7838355	40.4966	14.2648	11.0104	23.4296	phosphatidylinositol 3- and 4-kinase family protein;Annotation=DB-PANTHER:Phosphatidylinositol 4-kinase gamma 1-8;DB-Pfam:Phosphatidylinositol 3-/4-kinase, catalytic domain;DB-SUPERFAMILY:Ubiquitin-like domain superfamily;DB-SMART:Ubiquitin-like domain;;
Unnamed	TTHERM_00300173	XP_001444986	-	14.5744	5.50313	5.25343	10.7525	-
Unnamed	TTHERM_00300165	XP_001032079	-	1.36814	0.209656	0.826972	0.442746	-
Unnamed	TTHERM_00300160	XP_001011788	7838353	1.69951	0.277698	0.423385	0.459118	transmembrane protein putative;
Unnamed	TTHERM_00300150	XP_001024544	7838352	1.4207	0.434946	0.590943	0.501667	REJ domain protein;
Unnamed	TTHERM_00300140	XP_001015165	-	7.41903	1.05919	2.54337	0.99392	-
Unnamed	TTHERM_00300130	XP_001024540	7838350	37.9207	12.6752	10.8666	17.6253	hypothetical protein;Annotation=DB-SUPERFAMILY:Armadillo-type fold;DB-Gene3D:Armadillo-like helical;;
Unnamed	TTHERM_00300120	XP_013286025	7838349	33.8306	8.29025	8.68643	12.7836	EF hand protein;Annotation=DB-PANTHER:cTAGE and MIA/OTOR;DB-Pfam:EF-hand domain;Protein kinase domain;DB-SUPERFAMILY:EF-hand domain pair;Protein kinase-like domain superfamily;DB-SMART:Protein kinase domain;EF-hand domain;DB-ProSitePatterns:EF-Hand 1, calcium-binding site;EF-Hand 1, calcium-binding site;DB-Gene3D:Leucine-rich repeat domain superfamily;Leucine-rich repeat domain superfamily;DB-Pro…
Unnamed	TTHERM_00300119	XP_012655605	-	34.6758	1.47399	3.45439	12.978	;Annotation=DB-PANTHER:Cilia- and flagella- associated protein 210;DB-Pfam:Trichohyalin-plectin-homology domain;;
Unnamed	TTHERM_00300110	XP_001024538	7838348	23.8635	1.708	1.45506	5.39171	hypothetical protein;
Unnamed	TTHERM_00300100	XP_001015861	7838347	36.4731	6.23763	5.79226	16.8417	endo-1-4-beta-xylanase xylA putative;
Unnamed	TTHERM_00300090	XP_018292478	7838346	37.8568	6.11375	5.5295	15.7382	membrane protein putative;Annotation=DB-Pfam:Uncharacterised protein family UPF0324, prokaryote;DB-PANTHER:Uncharacterised protein family UPF0324, prokaryote;;
Unnamed	TTHERM_00300080	XP_004040206	7838345	32.742	9.47098	6.7	18.262	EF-hand pair protein;Annotation=DB-PANTHER:Calbindin Calcium-Binding;DB-Pfam:EF-hand domain;DB-SUPERFAMILY:EF-hand domain pair;DB-ProSitePatterns:EF-Hand 1, calcium-binding site;EF-Hand 1, calcium-binding site;DB-SMART:EF-hand domain;DB-CDD:EF-hand domain;DB-ProSiteProfiles:EF-hand domain;;
Unnamed	TTHERM_00300070	XP_001024534	7838344	28.4338	3.34156	3.83309	12.9143	cation channel family protein;
Unnamed	TTHERM_00300069	XP_027023643	-	18.0878	1.54793	1.66811	3.55364	;Annotation=DB-Pfam:Ion transport domain;DB-Gene3D:Voltage-dependent channel domain superfamily;;
Unnamed	TTHERM_00300055	-	-	0	0	0.1	0	-
Unnamed	TTHERM_00300050	XP_015237683	7838342	20.0759	2.00309	1.9398	9.07335	dual specificity phosphatase domain protein;Annotation=DB-Pfam:Dual specificity phosphatase, catalytic domain;DB-SUPERFAMILY:Protein-tyrosine phosphatase-like;DB-SMART:Dual specificity protein phosphatase domain;DB-ProSitePatterns:Protein-tyrosine phosphatase, active site;DB-Gene3D:Protein-tyrosine phosphatase-like;DB-ProSiteProfiles:Tyrosine-specific protein phosphatases domain;Dual specificity …
Unnamed	TTHERM_00300040	XP_014160620	7838341	27.458	7.393	5.24823	13.4438	MFS transporter;Annotation=DB-Pfam:Major facilitator superfamily;DB-PANTHER:Protein spinster-like;DB-SUPERFAMILY:MFS transporter superfamily;DB-Gene3D:MFS transporter superfamily;DB-ProSiteProfiles:Major facilitator superfamily domain;;
Unnamed	TTHERM_00300030	XP_001737183	7838340	34.018	8.51991	10.3426	20.638	kinase domain protein;Annotation=DB-Pfam:Protein kinase domain;DB-SUPERFAMILY:Protein kinase-like domain superfamily;DB-ProSitePatterns:Serine/threonine-protein kinase, active site;DB-SMART:Protein kinase domain;DB-ProSiteProfiles:Protein kinase domain;;
Unnamed	TTHERM_00300020	-	-	0.467498	0	0.291795	0.227023	;Annotation=DB-Pfam:MORN repeat;DB-SMART:MORN repeat;;
Unnamed	TTHERM_00300010	XP_001032755	7833041	40.1342	3.56572	5.71347	18.4857	transmembrane protein putative;Annotation=DB-SUPERFAMILY:Pectin lyase fold/virulence factor;;
Unnamed	TTHERM_00299980	XP_001024525	7833038	1.44826	0.478768	0.201681	0.453219	hypothetical protein;
Unnamed	TTHERM_00299979	XP_004030974	-	35.59	6.05271	4.60119	20.3424	;Annotation=DB-PANTHER:Serum paraoxonase/arylesterase;DB-Gene3D:Six-bladed beta-propeller, TolB-like;;
Unnamed	TTHERM_00299970	XP_004036782	7833037	15.928	2.63455	2.66903	8.90852	;Annotation=DB-PANTHER:Calcium permeable stress-gated cation channel 1-like;DB-Pfam:CSC1/OSCA1-like, cytosolic domain;;
Unnamed	TTHERM_00299969	XP_012655600	-	0.29937	0.28655	0.0805153	0	;Annotation=DB-PANTHER:Ran GTPase-activating protein;DB-Gene3D:Leucine-rich repeat domain superfamily;;
Unnamed	TTHERM_00299960	XP_001024523	7833036	16.7472	5.46741	3.79627	7.30453	hypothetical protein;Annotation=DB-Gene3D:Leucine-rich repeat domain superfamily;;
Unnamed	TTHERM_00299950	XP_001013132	7833035	28.5761	7.84522	7.76619	17.9877	WD domain G-beta repeat protein;Annotation=DB-Pfam:WD40 repeat;DB-PANTHER:Multifunctional WD repeat-containing protein;DB-SUPERFAMILY:WD40-repeat-containing domain superfamily;DB-ProSitePatterns:WD40 repeat, conserved site;DB-SMART:WD40 repeat;DB-Gene3D:WD40/YVTN repeat-like-containing domain superfamily;DB-ProSiteProfiles:WD40 repeat;WD40 repeat;;
Unnamed	TTHERM_00299940	XP_012656100	7833034	13.8618	1.69163	1.99419	3.50892	hypothetical protein;
Unnamed	TTHERM_00299930	XP_001023155	7833033	30.4921	9.04707	8.16485	16.9407	hypothetical protein;
Unnamed	TTHERM_00299925	XP_001470663	-	20.6138	5.66257	5.86664	13.309	-
Unnamed	TTHERM_00299920	XP_001024519	7833032	24.192	5.35347	5.93868	13.1351	hypothetical protein;
Unnamed	TTHERM_00299910	XP_001427313	7833031	34.5048	9.37504	7.49729	20.3928	hypothetical protein;
Unnamed	TTHERM_00299900	XP_001027796	7833030	30.0505	5.12738	4.7704	13.885	transmembrane protein putative;
Unnamed	TTHERM_00299880	XP_001024515	7833028	1.24861	0.151099	0.483013	0.229167	hypothetical protein;
WAG1	TTHERM_00299879	XP_001471014	7833027	33.014	2.2425	2.57124	13.223	WAG1 hypothetical protein;
Unnamed	TTHERM_00299870	XP_001021738	7833026	42.4096	10.8362	9.11497	20.9876	translation initiation factor eIF3 subunit;Annotation=DB-PANTHER:CLU domain containing protein;DB-Pfam:CLU central domain;DB-SUPERFAMILY:Tetratricopeptide-like helical domain superfamily;DB-Gene3D:Tetratricopeptide-like helical domain superfamily;DB-ProSiteProfiles:CLU domain;;
Unnamed	TTHERM_00299860	XP_001032775	7833025	46.8681	4.94076	7.21301	18.0803	hypothetical protein;Annotation=DB-Gene3D:Tetratricopeptide-like helical domain superfamily;;
Unnamed	TTHERM_00299850	XP_001024512	7833024	55.0662	13.9638	17.1577	25.9663	hypothetical protein;
Unnamed	TTHERM_00299840	XP_003786953	7837066	22.2262	5.79768	6.37189	11.0359	methylmalonate-semialdehyde dehydrogenase [acylating] protein;Annotation=DB-Pfam:Aldehyde dehydrogenase domain;DB-PANTHER:Methylmalonate-semialdehyde dehydrogenase;DB-SUPERFAMILY:Aldehyde/histidinol dehydrogenase;DB-ProSitePatterns:Aldehyde dehydrogenase, cysteine active site;DB-NCBIfam:Methylmalonate-semialdehyde dehydrogenase;DB-Gene3D:Aldehyde dehydrogenase, C-terminal;Aldehyde dehydrogenase, …
Unnamed	TTHERM_00299830	XP_001424692	-	23.9053	6.34486	8.87076	11.9166	;Annotation=DB-Pfam:Sperm-tail PG-rich repeat;DB-PANTHER:Ciliary Microtubule Associated;;
Unnamed	TTHERM_00299820	XP_001024509	7837064	10.3699	1.62096	2.78964	4.3928	AT hook motif protein;
Unnamed	TTHERM_00299810	XP_001024508	7837063	29.1215	4.16553	5.46814	17.309	cyclic nucleotide-binding domain protein;Annotation=DB-SUPERFAMILY:Cyclic nucleotide-binding domain superfamily;DB-Gene3D:RmlC-like jelly roll fold;DB-ProSiteProfiles:Cyclic nucleotide-binding domain;;
Unnamed	TTHERM_00299800	XP_001027513	7837062	23.4942	2.40029	2.6304	8.51894	ATPase histidine kinase- DNA gyrase B;Annotation=DB-PANTHER:Two-component system histidine kinase;DB-Pfam:Histidine kinase/HSP90-like ATPase;Signal transduction response regulator, receiver domain;Signal transduction histidine kinase, dimerisation/phosphoacceptor domain;DB-PRINTS:Signal transduction histidine kinase-related protein, C-terminal;DB-SUPERFAMILY:Histidine kinase/HSP90-like ATPase sup…
Unnamed	TTHERM_00299790	XP_001024506	7837061	9.52	0.907051	1.54902	3.98312	hypothetical protein;
Unnamed	TTHERM_00299780	XP_001024505	7837060	21.3371	2.34848	4.02469	13.4714	diacylglycerol kinase;Annotation=DB-Pfam:YegS/DAGK, C-terminal domain;Diacylglycerol kinase, catalytic domain;DB-PANTHER:Lipid Phosphate Formation and Regulation;DB-SUPERFAMILY:NAD kinase/diacylglycerol kinase-like domain superfamily;DB-SMART:Diacylglycerol kinase, catalytic domain;DB-Gene3D:Inorganic polyphosphate/ATP-NAD kinase, N-terminal;DB-ProSiteProfiles:Diacylglycerol kinase, catalytic dom…
Unnamed	TTHERM_00299770	XP_001349682	7837059	42.6253	12.7976	10.3994	17.9919	E2F-associated phosphoprotein;Annotation=DB-Pfam:E2F-associated phosphoprotein;DB-PANTHER:E2F-associated phosphoprotein;;
Unnamed	TTHERM_00299760	XP_008880451	7837058	24.2803	4.4826	5.01577	10.9361	alpha/beta fold hydrolase;Annotation=DB-Pfam:Serine aminopeptidase, S33;DB-PANTHER:Monoacylglycerol and Diacylglycerol Lipase;DB-SUPERFAMILY:Alpha/Beta hydrolase fold;DB-Gene3D:Alpha/Beta hydrolase fold;;
Unnamed	TTHERM_00299750	XP_001427566	7837057	33.1255	11.2307	9.76057	20.6026	hypothetical protein;
Unnamed	TTHERM_00299749	XP_012655597	-	19.1194	6.14338	5.7971	11.3568	-
Unnamed	TTHERM_00299748	-	-	24.4449	5.69989	6.03865	9.44829	-
Unnamed	TTHERM_00299730	XP_001024500	7837055	11.7248	1.30466	1.73358	4.48771	hypothetical protein;
Unnamed	TTHERM_00299729	-	-	10.8922	1.94034	2.06926	4.00623	;Annotation=DB-Pfam:Phosphatidic acid phosphatase type 2/haloperoxidase;DB-SUPERFAMILY:Phosphatidic acid phosphatase type 2/haloperoxidase superfamily;;
Unnamed	TTHERM_00299710	XP_001019540	24442753	5.63121	1.04725	2.01884	1.79018	MFS transporter;Annotation=DB-Pfam:LVIVD;DB-SUPERFAMILY:Quinoprotein amine dehydrogenase, beta chain-like;Quinoprotein amine dehydrogenase, beta chain-like;Cadherin-like superfamily;DB-Gene3D:Immunoglobulin-like fold;;
Unnamed	TTHERM_00299605	-	-	0.675843	0.392744	0.251954	0.285418	-
Unnamed	TTHERM_00299602	XP_012655593	-	0	0	0.0805153	0.0344828	-
TTLL14D	TTHERM_00299600	XP_004035465	7837051	53.5096	19.0847	15.739	33.618	TTLL14D tubulin-tyrosine ligase family protein;Annotation=DB-Pfam:Tubulin-tyrosine ligase/Tubulin polyglutamylase;DB-ProSiteProfiles:Tubulin-tyrosine ligase/Tubulin polyglutamylase;;
Unnamed	TTHERM_00299570	XP_008486438	7837050	24.5091	6.78726	6.68475	11.7964	pyridine nucleotide-disulfide oxidoreductase;Annotation=DB-PANTHER:FAD-dependent Oxidoreductases and Apoptosis Regulators;DB-Pfam:FAD/NAD(P)-binding domain;DB-SUPERFAMILY:FAD/NAD(P)-binding domain superfamily;Rieske [2Fe-2S] iron-sulphur domain superfamily;FAD/NAD(P)-binding domain superfamily;FAD/NAD-linked reductase, dimerisation domain superfamily;DB-Gene3D:FAD/NAD(P)-binding domain superfamil…
Unnamed	TTHERM_00299060	XP_001024489	-	16.3849	0.377882	1.07367	4.91909	-
Unnamed	TTHERM_00298550	XP_001440739	7837048	1.22743	0.497647	0.520318	0.463434	transmembrane protein putative;
Unnamed	TTHERM_00298540	XP_001443848	7837047	23.4175	5.35519	6.18096	11.5952	nucleosome assembly protein;Annotation=DB-Pfam:Nucleosome assembly protein (NAP);DB-PANTHER:Nucleosome assembly protein (NAP);DB-SUPERFAMILY:NAP-like superfamily;;
Unnamed	TTHERM_00298530	XP_013110635	7837046	39.7135	10.973	9.637	25.6345	signal recognition particle protein SRP19;Annotation=DB-PANTHER:Signal recognition particle, SRP19 subunit;DB-Pfam:Signal recognition particle, SRP19 subunit;DB-SUPERFAMILY:Signal recognition particle, subunit SRP19-like superfamily;DB-Gene3D:Signal recognition particle, subunit SRP19-like superfamily;;
Unnamed	TTHERM_00298520	XP_001426335	7837045	27.1089	6.69627	4.73956	12.8775	hypothetical protein;
RAB57	TTHERM_00298510	XP_026789206	7837044	38.7771	14.2926	11.803	30.3441	RAB57 Ras family small GTPase;Annotation=DB-PANTHER:Rab GTPases family involved in membrane trafficking;DB-Pfam:Small GTPase;DB-SUPERFAMILY:P-loop containing nucleoside triphosphate hydrolase;DB-SMART:Small GTPase;DB-NCBIfam:Small GTP-binding protein domain;DB-Gene3D:P-loop containing nucleoside triphosphate hydrolase;DB-ProSiteProfiles:Small GTPase;;
Unnamed	TTHERM_00298500	XP_001734418	7839833	41.725	9.87637	9.2598	21.5028	helicase carboxy-terminal domain protein;Annotation=DB-PANTHER:Helicase superfamily 1/2, DinG/Rad3-like;DB-Pfam:ATP-dependent helicase, C-terminal;RAD3-like helicase, DEAD;DB-SMART:ATP-dependent helicase, C-terminal;DB-Gene3D:P-loop containing nucleoside triphosphate hydrolase;P-loop containing nucleoside triphosphate hydrolase;DB-ProSiteProfiles:Helicase superfamily 1/2, ATP-binding domain, DinG…
Unnamed	TTHERM_00298490	XP_001439367	7839832	36.1267	2.25216	1.926	12.9327	transmembrane protein putative;Annotation=DB-PANTHER:Tiny macrocysts signaling regulators;DB-SUPERFAMILY:PAS domain superfamily;;
Unnamed	TTHERM_00298480	XP_001024482	7839831	33.0108	5.31179	4.54575	16.2287	hypothetical protein;
Unnamed	TTHERM_00298470	XP_001439436	7839830	41.5564	3.33611	4.82279	23.3498	D-alanyl-D-alanine carboxypeptidase family protein;Annotation=DB-Pfam:Peptidase S11, D-alanyl-D-alanine carboxypeptidase A, N-terminal;DB-PRINTS:Peptidase S11, D-alanyl-D-alanine carboxypeptidase A;DB-SUPERFAMILY:Beta-lactamase/transpeptidase-like;DB-Gene3D:Beta-lactamase/transpeptidase-like;;
Unnamed	TTHERM_00298460	XP_001024480	7839829	19.9864	0	0	10.315	hypothetical protein;
Unnamed	TTHERM_00298459	XP_015223351	7839828	20.1028	3.76984	5.30689	12.2776	MATE efflux family protein;Annotation=DB-Pfam:Multi antimicrobial extrusion protein;DB-CDD:Multidrug and toxic compound extrusion family, eukaryotic;;
Unnamed	TTHERM_00298450	XP_001024479	7839827	36.0293	9.03244	8.84071	21.145	MatE family protein;Annotation=DB-Pfam:Zinc finger, CCCH-type;DB-SUPERFAMILY:Zinc finger, CCCH-type superfamily;DB-SMART:Zinc finger, CCCH-type;DB-ProSiteProfiles:Zinc finger, CCCH-type;Zinc finger, CCCH-type;;
Unnamed	TTHERM_00298440	XP_014159736	7839826	21.6118	3.17231	2.79917	11.4383	nucleotide-sugar transporter;
Unnamed	TTHERM_00298430	XP_001020546	-	0.193122	0.04	0.0384615	0	;Annotation=DB-Pfam:Protein of unknown function DUF2306, membrane;;
Unnamed	TTHERM_00298420	XP_001433814	7839824	56.0493	21.1183	22.055	39.1548	ATP-dependent metalloprotease FtsH;Annotation=DB-PANTHER:ATP-dependent Zinc Metalloprotease;DB-Pfam:ATPase, AAA-type, core;AAA ATPase, AAA+ lid domain;Peptidase M41;DB-Hamap:ATP-dependent zinc metalloprotease, FtsH;DB-SUPERFAMILY:Peptidase M41-like;P-loop containing nucleoside triphosphate hydrolase;DB-Gene3D:Peptidase M41-like;P-loop containing nucleoside triphosphate hydrolase;DB-ProSitePattern…
Unnamed	TTHERM_00298410	XP_001439695	7839823	39.1883	7.37565	9.51751	20.48	zinc finger lsd1 subclass family protein;Annotation=DB-SUPERFAMILY:Growth factor receptor cysteine-rich domain superfamily;Growth factor receptor cysteine-rich domain superfamily;Growth factor receptor cysteine-rich domain superfamily;DB-SMART:Furin-like repeat;EGF-like domain;DB-CDD:Furin-like repeat;Furin-like repeat;;
Unnamed	TTHERM_00298400	XP_001024474	7839822	48.3841	8.48022	10.8237	25.3169	hypothetical protein;Annotation=DB-SUPERFAMILY:Protein kinase-like domain superfamily;Tetratricopeptide-like helical domain superfamily;DB-SMART:Protein kinase domain;Tetratricopeptide repeat;DB-Gene3D:Tetratricopeptide-like helical domain superfamily;DB-ProSiteProfiles:Protein kinase domain;;
Unnamed	TTHERM_00298390	XP_001024473	7839821	33.4358	5.83245	6.54575	17.2777	hypothetical protein;
Unnamed	TTHERM_00298380	XP_004210280	7839820	21.3188	5.875	5.50585	11.4743	Rab5-interacting protein (Rab5ip);Annotation=DB-Pfam:ER membrane protein complex subunit 6-like;DB-PANTHER:Respirasome Complex Assembly Factor 1;;
Unnamed	TTHERM_00298379	XP_001011149	7839819	23.9827	4.68974	6.37496	12.215	trans-2-enoyl-CoA reductase putative;Annotation=DB-Pfam:Alcohol dehydrogenase-like, C-terminal;DB-PANTHER:Mitochondrial Enoyl-ACP Reductase;DB-SUPERFAMILY:GroES-like superfamily;NAD(P)-binding domain superfamily;;
Unnamed	TTHERM_00298370	XP_001024471	7839818	57.2036	9.40783	9.56157	27.2982	zinc-binding dehydrogenase family oxidoreductase;
Unnamed	TTHERM_00298365	-	-	0.531871	0.110197	0.216917	0.0916667	-
Unnamed	TTHERM_00298360	XP_001024470	7839817	1.11685	1.13757	0.733222	0.4036	hypothetical protein;
Unnamed	TTHERM_00298355	-	-	0.0979908	0.0833333	0	0	-
Unnamed	TTHERM_00298350	XP_001024469	7839816	27.5318	8.70549	9.05833	16.4539	hypothetical protein;
Unnamed	TTHERM_00298340	XP_001023151	7839815	23.8348	3.29997	3.13712	9.0469	transmembrane protein putative;
Unnamed	TTHERM_00298338	XP_001440927	-	21.3282	2.95247	2.78608	9.92922	-
Unnamed	TTHERM_00298335	XP_001024467	-	11.451	1.71954	1.84052	5.51211	;Annotation=DB-Pfam:CHAT domain;;
Unnamed	TTHERM_00298330	XP_001024467	7839814	20.7958	8.0188	3.99192	13.9135	hypothetical protein;
Unnamed	TTHERM_00298320	XP_004029867	7839813	26.0581	5.01142	4.28495	13.6587	hypothetical protein;Annotation=DB-PANTHER:TPR and ankyrin repeat-containing protein 1;DB-SUPERFAMILY:P-loop containing nucleoside triphosphate hydrolase;Tetratricopeptide-like helical domain superfamily;DB-Gene3D:P-loop containing nucleoside triphosphate hydrolase;DB-ProSiteProfiles:UvrD-like helicase, ATP-binding domain;;
Unnamed	TTHERM_00298310	XP_001431926	7839812	0.887132	1.23788	0.626441	0	aldo/keto reductase family oxidoreductase;Annotation=DB-Pfam:NADP-dependent oxidoreductase domain;DB-PANTHER:Potassium channel, voltage-dependent, beta subunit, KCNAB-related;DB-PRINTS:Potassium channel, voltage-dependent, beta subunit, KCNAB-related;DB-SUPERFAMILY:NADP-dependent oxidoreductase domain superfamily;DB-Gene3D:NADP-dependent oxidoreductase domain superfamily;;
Unnamed	TTHERM_00298300	XP_001440578	7839811	3.66311	0.747929	1.08434	1.49345	hypothetical protein;Annotation=DB-PANTHER:TPR and ankyrin repeat-containing protein 1;DB-SUPERFAMILY:P-loop containing nucleoside triphosphate hydrolase;DB-Gene3D:P-loop containing nucleoside triphosphate hydrolase;;
Unnamed	TTHERM_00298290	XP_001024463	7839810	36.9866	11.4879	8.66923	20.8785	hypothetical protein;
Unnamed	TTHERM_00298280	XP_001013786	7839809	11.7444	0.955919	0.408497	5.34762	von willebrand factor type A domain protein;Annotation=DB-SUPERFAMILY:von Willebrand factor A-like domain superfamily;DB-Gene3D:von Willebrand factor A-like domain superfamily;;
Unnamed	TTHERM_00298270	XP_001426922	7823146	32.2967	4.87819	4.29364	19.1467	hypothetical protein;Annotation=DB-PANTHER:TPR and ankyrin repeat-containing protein 1;DB-SUPERFAMILY:P-loop containing nucleoside triphosphate hydrolase;Tetratricopeptide-like helical domain superfamily;DB-Gene3D:Tetratricopeptide-like helical domain superfamily;P-loop containing nucleoside triphosphate hydrolase;;
Unnamed	TTHERM_00298265	XP_001022549	-	31.8215	2.27909	1.19677	12.892	-
Unnamed	TTHERM_00298260	XP_001016579	7823145	32.9324	3.35744	4.43187	16.7847	leishmanolysin family protein;Annotation=DB-SUPERFAMILY:Growth factor receptor cysteine-rich domain superfamily;Growth factor receptor cysteine-rich domain superfamily;Growth factor receptor cysteine-rich domain superfamily;Growth factor receptor cysteine-rich domain superfamily;Growth factor receptor cysteine-rich domain superfamily;DB-SMART:Furin-like repeat;EGF-like domain;DB-CDD:Furin-like re…
Unnamed	TTHERM_00298239	XP_012655588	-	31.6183	7.94322	7.93012	16.2404	-
Unnamed	TTHERM_00298235	-	-	20.7589	4.12745	4.2098	12.1786	-
Unnamed	TTHERM_00298230	XP_004035099	7823147	17.1575	5.22142	6.26674	9.05507	PHR domain protein;Annotation=DB-Pfam:PHR;DB-Gene3D:PHR domain superfamily;;
Unnamed	TTHERM_00298225	-	-	27.1577	7.40253	7.28506	15.5637	-
RAD5L4	TTHERM_00298220	XP_022898499	7823144	23.3063	4.79423	3.94618	13.0555	SNF2 family amine-terminal protein;Annotation=DB-Pfam:SNF2, N-terminal;Helicase, C-terminal domain-like;Zinc finger, RING-type;DB-PANTHER:SNF2/RAD54 Helicase and Transcription Factor;DB-SUPERFAMILY:P-loop containing nucleoside triphosphate hydrolase;P-loop containing nucleoside triphosphate hydrolase;DB-SMART:Helicase superfamily 1/2, ATP-binding domain;Helicase, C-terminal domain-like;DB-Gene3D:…
Unnamed	TTHERM_00221200	XP_002676587	7843504	44.776	1.26667	12.2587	23.5691	efflux ABC transporter permease domain protein;Annotation=DB-Pfam:ABC3 transporter permease protein domain;ABC3 transporter permease protein domain;;
Unnamed	TTHERM_00221190	XP_001020691	7843503	0.47129	0.33658	0.309524	0.305556	hypothetical protein;
Unnamed	TTHERM_00221185	XP_001009117	-	8.16315	1.38783	1.52143	3.91106	-
HEH1	TTHERM_00221180	XP_015283046	7843502	44.4546	14.2993	15.1991	26.2752	HEH1 hypothetical protein;Annotation=DB-PANTHER:WASH complex subunit 7;WASH complex subunit 7;DB-Pfam:WASH complex subunit 7, central domain;WASH complex subunit 4, N-terminal;WASH complex subunit 7, C-terminal;WASH complex subunit 7, central domain;WASH complex subunit 4, N-terminal;WASH complex subunit 7, C-terminal;;
Unnamed	TTHERM_00221170	XP_001440130	7843501	23.1669	7.67707	7.34715	16.6231	hypothetical protein;
Unnamed	TTHERM_00221160	XP_001451828	7843500	18.3685	3.5517	3.1712	7.8297	transmembrane protein putative;
NTP6	TTHERM_00221150	XP_639074	7843499	38.0229	9.49719	7.78885	19.137	NTP6 equilibrative nucleoside transporter family protein;Annotation=DB-Pfam:Equilibrative nucleoside transporter;Equilibrative nucleoside transporter;DB-PANTHER:Equilibrative nucleoside transporter;Equilibrative nucleoside transporter;DB-PRINTS:Equilibrative nucleoside transporter;Equilibrative nucleoside transporter;DB-SUPERFAMILY:MFS transporter superfamily;MFS transporter superfamily;;
ARS2	TTHERM_00221140	XP_001315505	7843498	42.9395	10.951	14.5526	27.9941	ARS2 alanine-tRNA ligase/alanyl-tRNA synthetase protein;Annotation=DB-PANTHER:Alanine--tRNA ligase;Alanine--tRNA ligase;DB-Hamap:Alanine-tRNA ligase, archaea;Alanine-tRNA ligase, archaea;DB-Pfam:Threonyl/alanyl tRNA synthetase, SAD;Alanyl-tRNA synthetase, class IIc, N-terminal;Threonyl/alanyl tRNA synthetase, SAD;Alanyl-tRNA synthetase, class IIc, N-terminal;DB-PRINTS:Alanine-tRNA ligase, class I…
GRT2	TTHERM_00221130	XP_001432080	7843497	49.72	12.7773	10.3508	26.7531	GRT2 granule tip protein;Annotation=DB-SUPERFAMILY:Gamma-crystallin-like;Gamma-crystallin-like;;
GRT1	TTHERM_00221120	XP_001010751	7843496	35.6188	10.6743	15.7648	18.7986	GRT1 granule tip protein;Annotation=DB-SUPERFAMILY:Gamma-crystallin-like;Gamma-crystallin-like;;
PUF3	TTHERM_00221110	XP_023748726	7843495	19.1394	8.39102	9.61749	10.9554	PUF3 pumilio-family RNA-binding repeatprotein;Annotation=DB-Pfam:Pumilio RNA-binding repeat;Pumilio RNA-binding repeat;DB-SUPERFAMILY:Armadillo-type fold;Armadillo-type fold;DB-SMART:Pumilio RNA-binding repeat;Pumilio RNA-binding repeat;DB-Gene3D:Armadillo-like helical;Armadillo-like helical;Armadillo-like helical;Armadillo-like helical;DB-ProSiteProfiles:Pumilio RNA-binding repeat;Pumilio homolo…
Unnamed	TTHERM_00221105	-	-	39.7303	15.4678	15.0247	26.4925	-
Unnamed	TTHERM_00221100	XP_013588067	7843494	28.9742	10.5187	10.5031	17.8184	carrier protein;Annotation=DB-Pfam:Mitochondrial substrate/solute carrier;Mitochondrial substrate/solute carrier;DB-PANTHER:Mitochondrial Metabolite Transporter;Mitochondrial Metabolite Transporter;DB-PRINTS:Mitochondrial carrier protein;Mitochondrial carrier protein;DB-SUPERFAMILY:Mitochondrial carrier domain superfamily;Mitochondrial carrier domain superfamily;DB-Gene3D:Mitochondrial carrier do…
Unnamed	TTHERM_00221090	XP_004030193	7843493	30.2628	6.63436	7.477	17.9208	tetratricopeptide repeat protein;Annotation=DB-PANTHER:Bacterial Response Regulator Aspartate Phosphatase;Bacterial Response Regulator Aspartate Phosphatase;DB-SUPERFAMILY:Tetratricopeptide-like helical domain superfamily;Tetratricopeptide-like helical domain superfamily;DB-SMART:Tetratricopeptide repeat;Tetratricopeptide repeat;DB-Gene3D:Tetratricopeptide-like helical domain superfamily;Tetratri…
Unnamed	TTHERM_00221080	XP_001020680	7843492	31.5436	6.21286	7.98794	16.5006	hypothetical protein;
Unnamed	TTHERM_00221070	XP_001020679	7843491	20.7218	4.01173	5.66669	6.89596	hypothetical protein;
Unnamed	TTHERM_00221060	XP_001020678	7843490	44.9117	10.1195	9.63266	19.3645	hypothetical protein;
Unnamed	TTHERM_00221050	XP_001032376	7843489	17.3756	2.662	2.67994	6.19278	cyclic nucleotide-binding domain protein;Annotation=DB-Pfam:Cyclic nucleotide-binding domain;Cyclic nucleotide-binding domain;DB-PANTHER:Cyclic nucleotide-binding domain-containing protein 1/2;Cyclic nucleotide-binding domain-containing protein 1/2;DB-SUPERFAMILY:Cyclic nucleotide-binding domain superfamily;Cyclic nucleotide-binding domain superfamily;Cyclic nucleotide-binding domain superfamily;…
Unnamed	TTHERM_00221040	XP_001020676	7843488	38.3623	3.75759	4.7045	12.3723	hypothetical protein;
Unnamed	TTHERM_00221030	XP_001020675	7843487	18.8452	1.02786	1.39747	2.26632	hypothetical protein;
ART1	TTHERM_00221020	XP_008863262	7843486	28.4338	10.4484	10.7589	19.0063	ART1 male sterility protein;Annotation=DB-Pfam:GPAT/DHAPAT, C-terminal domain;Fatty acyl-coenzyme A reductase, NAD-binding domain;Fatty acyl-CoA reductase, C-terminal;Phospholipid/glycerol acyltransferase;GPAT/DHAPAT, C-terminal domain;Fatty acyl-coenzyme A reductase, NAD-binding domain;Fatty acyl-CoA reductase, C-terminal;Phospholipid/glycerol acyltransferase;DB-PANTHER:Glycerol-3-phosphate O-ac…
Unnamed	TTHERM_00221019	XP_011704011	7843485	43.2866	14.2595	15.8076	25.4902	plant dual-specificity MAP kinase kinase family domain protein;Annotation=DB-PANTHER:Aurora kinase-like;Aurora kinase-like;DB-Pfam:Protein kinase domain;Protein kinase domain;DB-SUPERFAMILY:Protein kinase-like domain superfamily;Protein kinase-like domain superfamily;DB-SMART:Protein kinase domain;Protein kinase domain;DB-ProSitePatterns:Protein kinase, ATP binding site;Serine/threonine-protein k…
Unnamed	TTHERM_00221010	XP_001028434	7833828	39.7931	7.561	7.71799	27.0029	kinase domain protein;
Unnamed	TTHERM_00221000	XP_001020672	7833827	19.1604	5.72969	7.06059	11.9684	transmembrane protein putative;Annotation=DB-ProSiteProfiles:Target SNARE coiled-coil homology domain;Target SNARE coiled-coil homology domain;;
Unnamed	TTHERM_00220990	XP_009525931	7833826	14.3628	3.38575	5.20766	6.74733	Serine/Threonine kinase domain protein;Annotation=DB-Pfam:Protein kinase domain;Protein kinase domain;DB-SUPERFAMILY:Protein kinase-like domain superfamily;Protein kinase-like domain superfamily;DB-ProSitePatterns:Protein kinase, ATP binding site;Serine/threonine-protein kinase, active site;Serine/threonine-protein kinase, active site;Protein kinase, ATP binding site;DB-SMART:Protein kinase domai…
Unnamed	TTHERM_00220980	XP_001020670	7833825	17.4705	9.04713	6.61258	13.0656	tetratricopeptide repeat protein;Annotation=DB-Pfam:Tetratricopeptide repeat;Tetratricopeptide repeat;Tetratricopeptide repeat;Tetratricopeptide repeat;DB-SUPERFAMILY:Tetratricopeptide-like helical domain superfamily;Protein kinase-like domain superfamily;Tetratricopeptide-like helical domain superfamily;Protein kinase-like domain superfamily;DB-SMART:Tetratricopeptide repeat;Tetratricopeptide re…
Unnamed	TTHERM_00220970	XP_001471219	7833824	1.05796	0.384368	0.218446	0.46888	zinc finger lsd1 subclass family protein;Annotation=DB-SUPERFAMILY:Growth factor receptor cysteine-rich domain superfamily;Growth factor receptor cysteine-rich domain superfamily;Growth factor receptor cysteine-rich domain superfamily;Growth factor receptor cysteine-rich domain superfamily;Growth factor receptor cysteine-rich domain superfamily;Growth factor receptor cysteine-rich domain superfam…
Unnamed	TTHERM_00220969	XP_012654204	-	0.252747	0.0679724	0.167647	0.0588235	-
Unnamed	TTHERM_00220960	XP_017863106	7833823	0.312083	0.0333333	0.105263	0.274203	UPF0554 C2orf43-like protein;Annotation=DB-PANTHER:Lipid droplet-associated hydrolase;Lipid droplet-associated hydrolase;DB-Pfam:Lipid droplet-associated hydrolase;Lipid droplet-associated hydrolase;DB-SUPERFAMILY:Alpha/Beta hydrolase fold;Alpha/Beta hydrolase fold;DB-Gene3D:Alpha/Beta hydrolase fold;Alpha/Beta hydrolase fold;;
Unnamed	TTHERM_00220950	XP_016713056	7833822	35.1445	10.8259	15.6478	24.2204	Serine/Threonine kinase domain protein;Annotation=DB-PANTHER:Serine/threonine and dual-specificity kinase;Serine/threonine and dual-specificity kinase;DB-Pfam:Protein kinase domain;Protein kinase domain;DB-SUPERFAMILY:Protein kinase-like domain superfamily;Protein kinase-like domain superfamily;DB-ProSitePatterns:Serine/threonine-protein kinase, active site;Serine/threonine-protein kinase, active…
Unnamed	TTHERM_00220940	XP_001026289	7833821	1.56282	0.457747	1.09072	0.963168	zinc finger lsd1 subclass family protein;Annotation=DB-SUPERFAMILY:Growth factor receptor cysteine-rich domain superfamily;Growth factor receptor cysteine-rich domain superfamily;Growth factor receptor cysteine-rich domain superfamily;Growth factor receptor cysteine-rich domain superfamily;Growth factor receptor cysteine-rich domain superfamily;Growth factor receptor cysteine-rich domain superfam…
Unnamed	TTHERM_00220930	XP_007505423	7833820	15.8095	4.02354	2.5011	8.6828	;Annotation=DB-Pfam:Protein FAM221A/B;Protein FAM221A/B;DB-PANTHER:Protein FAM221A/B;Protein FAM221A/B;;
Unnamed	TTHERM_00220920	XP_001020664	7833819	47.9559	13.0125	8.87273	23.1592	transmembrane protein putative;
Unnamed	TTHERM_00220915	XP_012654203	-	12.751	1.86905	1.30567	1.79804	;Annotation=DB-Pfam:Protein of unknown function DUF4419;Protein of unknown function DUF4419;;
Unnamed	TTHERM_00220910	XP_001016873	7833818	0.367537	0	0.102632	0.185582	transmembrane protein putative;
Unnamed	TTHERM_00220900	XP_001016877	7833817	0.0891775	0	0.047619	0.228938	hypothetical protein;
Unnamed	TTHERM_00220890	XP_001016874	7833816	0.18956	0	0.097619	0.117381	hypothetical protein;
Unnamed	TTHERM_00220880	XP_001016877	7833815	0.0714286	0.152632	0.0357143	0.075	hypothetical protein;
Unnamed	TTHERM_00220870	XP_001016877	7833814	0.302866	0	0.0715198	0.24053	transmembrane protein putative;
Unnamed	TTHERM_00220860	XP_001016875	7833813	0.183824	0.0769231	0.0717949	0.125418	transmembrane protein putative;
Unnamed	TTHERM_00220840	XP_001428701	7833812	17.2746	4.63452	4.74495	9.66381	divergent CRAL/TRIO domain protein;Annotation=DB-Pfam:CRAL-TRIO lipid binding domain;CRAL-TRIO lipid binding domain;DB-SUPERFAMILY:CRAL-TRIO lipid binding domain superfamily;CRAL-TRIO lipid binding domain superfamily;DB-SMART:CRAL-TRIO lipid binding domain;CRAL-TRIO lipid binding domain;DB-Gene3D:CRAL-TRIO lipid binding domain superfamily;CRAL-TRIO lipid binding domain superfamily;DB-ProSiteProfi…
Unnamed	TTHERM_00220830	XP_001020655	7833811	20.5191	7.26128	5.6986	11.7786	Rrp15p protein;Annotation=DB-Pfam:Ribosomal RNA-processing protein 15;Ribosomal RNA-processing protein 15;;
Unnamed	TTHERM_00220820	XP_001020654	7833810	14.8551	3.56235	3.88681	6.62703	LMBR1-like motif protein;
Unnamed	TTHERM_00220819	XP_001439701	7833809	37.5097	14.4307	14.6408	22.667	hypothetical protein;Annotation=DB-Pfam:LMBR1-like membrane protein;LMBR1-like membrane protein;DB-PANTHER:GPCR-associated LMBR1 domain-containing protein;GPCR-associated LMBR1 domain-containing protein;;
Unnamed	TTHERM_00220815	XP_001470913	-	27.9388	6.99522	8.37156	15.7364	-
Unnamed	TTHERM_00220810	XP_025043974	7833808	33.8385	12.1343	12.804	21.5075	intraflagellar transporter;Annotation=DB-Pfam:WD40 repeat;WD40 repeat;DB-SUPERFAMILY:WD40-repeat-containing domain superfamily;Tetratricopeptide-like helical domain superfamily;WD40-repeat-containing domain superfamily;Tetratricopeptide-like helical domain superfamily;DB-SMART:WD40 repeat;WD40 repeat;DB-Gene3D:WD40/YVTN repeat-like-containing domain superfamily;WD40/YVTN repeat-like-containing do…
Unnamed	TTHERM_00220800	XP_001451346	7833807	21.5378	9.64914	9.79553	11.6938	hypothetical protein;Annotation=DB-PANTHER:Cilia- and flagella-associated protein 144;Cilia- and flagella-associated protein 144;DB-Pfam:Cilia- and flagella-associated protein 144;Cilia- and flagella-associated protein 144;;
Unnamed	TTHERM_00220790	XP_001443559	7833806	26.2109	6.54294	5.71473	11.7103	kinase domain protein;Annotation=DB-Pfam:Protein kinase domain;Protein kinase domain;DB-PANTHER:NEK Serine/Threonine Protein Kinase;NEK Serine/Threonine Protein Kinase;DB-SUPERFAMILY:Protein kinase-like domain superfamily;Protein kinase-like domain superfamily;DB-SMART:Protein kinase domain;Protein kinase domain;DB-ProSitePatterns:Serine/threonine-protein kinase, active site;Serine/threonine-prot…
Unnamed	TTHERM_00220780	XP_001020650	7833805	51.5019	19.5915	16.0756	31.3209	hypothetical protein;
Unnamed	TTHERM_00220779	-	-	24.8133	6.08593	5.63079	10.7869	-
Unnamed	TTHERM_00220760	XP_001456842	7833803	26.1977	7.8252	7.83893	15.2976	peptidoglycan-binding domain protein;Annotation=DB-Pfam:Peptidoglycan binding-like;Peptidoglycan binding-like;DB-SUPERFAMILY:PGBD-like superfamily;PGBD-like superfamily;DB-Gene3D:PGBD superfamily;PGBD superfamily;;
DRH12	TTHERM_00220750	XP_009532514	7833802	36.4591	10.8877	11.6031	22.7929	DRH12 DEAD-box ATP-dependent RNA helicase;Annotation=DB-Pfam:Helicase, C-terminal domain-like;DEAD/DEAH box helicase domain;Helicase, C-terminal domain-like;DEAD/DEAH box helicase domain;DB-SUPERFAMILY:P-loop containing nucleoside triphosphate hydrolase;P-loop containing nucleoside triphosphate hydrolase;DB-SMART:Helicase superfamily 1/2, ATP-binding domain;Helicase, C-terminal domain-like;Helica…
Unnamed	TTHERM_00220740	XP_018131029	7833801	22.3997	8.08233	7.79993	13.1199	carrier protein;Annotation=DB-Pfam:Mitochondrial substrate/solute carrier;Mitochondrial substrate/solute carrier;DB-PRINTS:Mitochondrial carrier protein;Mitochondrial carrier protein;DB-SUPERFAMILY:Mitochondrial carrier domain superfamily;Mitochondrial carrier domain superfamily;DB-Gene3D:Mitochondrial carrier domain superfamily;Mitochondrial carrier domain superfamily;DB-ProSiteProfiles:Mitochon…
Unnamed	TTHERM_00220730	XP_969186	7833800	24.7764	7.60159	7.22936	12.3309	tubulin-specific chaperone C;Annotation=DB-Pfam:Tubulin-specific chaperone C, N-terminal;Tubulin binding cofactor C-like domain;Tubulin-specific chaperone C, N-terminal;Tubulin binding cofactor C-like domain;DB-PANTHER:Tubulin-specific chaperone C;Tubulin-specific chaperone C;DB-Gene3D:TBCC, N-terminal domain superfamily;Cyclase-associated protein CAP/septum formation inhibitor MinC, C-terminal;T…
Unnamed	TTHERM_00220720	XP_001020644	7833799	49.206	22.8053	17.5709	29.0397	hypothetical protein;
BBC78	TTHERM_00220710	XP_015718404	7833798	31.4765	7.88959	9.91547	19.0331	BBC78 quinoid dihydropteridine reductase putative;Annotation=DB-Pfam:Short-chain dehydrogenase/reductase SDR;Short-chain dehydrogenase/reductase SDR;DB-SUPERFAMILY:NAD(P)-binding domain superfamily;NAD(P)-binding domain superfamily;;
Unnamed	TTHERM_00220709	XP_012654200	-	35.9158	7.06574	8.89165	22.905	-
Unnamed	TTHERM_00220711	XP_001015857	-	23.4349	2.37582	2.28765	8.773	;Annotation=DB-PANTHER:Ran GTPase-activating protein;Ran GTPase-activating protein;DB-Pfam:Leucine-rich repeat;Leucine-rich repeat;DB-Gene3D:Leucine-rich repeat domain superfamily;Leucine-rich repeat domain superfamily;Leucine-rich repeat domain superfamily;Leucine-rich repeat domain superfamily;;
Unnamed	TTHERM_00220708	XP_001016204	-	25.5018	3.67422	2.72999	12.8418	;Annotation=DB-PANTHER:Leucine-rich repeat-containing regulator of pluripotency;Leucine-rich repeat-containing regulator of pluripotency;DB-Pfam:Leucine-rich repeat;Leucine-rich repeat;DB-SUPERFAMILY:Protein kinase-like domain superfamily;Protein kinase-like domain superfamily;DB-SMART:Protein kinase domain;Protein kinase domain;DB-Gene3D:Leucine-rich repeat domain superfamily;Leucine-rich repeat…
Unnamed	TTHERM_00220707	XP_001018505	-	0.584684	0.208187	0.20609	0.0791925	-
Unnamed	TTHERM_00220695	-	-	3.0804	0.237179	1.22583	0.910797	-
Unnamed	TTHERM_00220690	XP_012651264	7839486	14.6559	2.88489	4.27221	11.4257	glycosyl hydrolase family 31 protein;Annotation=DB-Pfam:Glycoside hydrolase family 31, N-terminal domain;Glycoside hydrolase family 31, TIM barrel domain;Glycosyl hydrolase family 31, C-terminal domain;Glycoside hydrolase family 31, N-terminal domain;Glycoside hydrolase family 31, TIM barrel domain;Glycosyl hydrolase family 31, C-terminal domain;DB-SUPERFAMILY:Galactose mutarotase-like domain sup…
Unnamed	TTHERM_00220680	XP_001020640	7839485	24.0833	10.3943	6.71137	16.1204	hypothetical protein;
Unnamed	TTHERM_00220670	XP_001020639	7839484	1.47905	0.831989	0.886854	0.631921	transmembrane protein putative;Annotation=DB-PANTHER:Fungal stress response NST1;Fungal stress response NST1;DB-CDD:Furin-like repeat;Furin-like repeat;;
Unnamed	TTHERM_00220660	XP_001020638	7839483	26.028	8.31532	6.94232	13.0416	hypothetical protein;
Unnamed	TTHERM_00220650	XP_001020637	7839482	38.9905	9.4982	8.89639	25.3035	hypothetical protein;
Unnamed	TTHERM_00220640	XP_001018237	7839481	14.5686	0.830049	1.85564	5.48024	histidine phosphatase family (branch protein 1);Annotation=DB-Pfam:Histidine phosphatase superfamily, clade-1;Histidine phosphatase superfamily, clade-1;DB-PANTHER:Phosphoglycerate Mutase/Phosphatase;Phosphoglycerate Mutase/Phosphatase;DB-SUPERFAMILY:Zinc finger, CCCH-type superfamily;Histidine phosphatase superfamily;Zinc finger, CCCH-type superfamily;Histidine phosphatase superfamily;DB-Gene3D:…
Unnamed	TTHERM_00220630	XP_001020635	7839480	7.6602	1.16491	1.29176	4.56277	hypothetical protein;Annotation=DB-SUPERFAMILY:Tetratricopeptide-like helical domain superfamily;Tetratricopeptide-like helical domain superfamily;DB-Gene3D:Tetratricopeptide-like helical domain superfamily;Tetratricopeptide-like helical domain superfamily;;
Unnamed	TTHERM_00220620	XP_001020634	7839479	28.3344	5.61049	4.80183	11.0175	hypothetical protein;
Unnamed	TTHERM_00220600	XP_001444915	7839478	30.9902	14.7527	14.8085	22.4446	hypothetical protein;
Unnamed	TTHERM_00220590	XP_001434823	7839477	43.5499	12.9181	15.1617	26.1786	hypothetical protein;Annotation=DB-SUPERFAMILY:Large ribosomal subunit protein bL25/Gln-tRNA synthetase, anti-codon-binding domain superfamily;Large ribosomal subunit protein bL25/Gln-tRNA synthetase, anti-codon-binding domain superfamily;;
KIN7	TTHERM_00219585	XP_006869668	7839476	33.8388	9.97165	10.4657	19.9816	KIN7 kinesin motor catalytic domain protein;Annotation=DB-Pfam:Kinesin motor domain;Kinesin motor domain;DB-PANTHER:Kinesin-like protein;Kinesin-like protein;DB-PRINTS:Kinesin motor domain;Kinesin motor domain;DB-SUPERFAMILY:P-loop containing nucleoside triphosphate hydrolase;P-loop containing nucleoside triphosphate hydrolase;DB-Gene3D:Kinesin motor domain superfamily;Kinesin motor domain superf…
Unnamed	TTHERM_00219580	XP_001020629	7839475	20.5413	3.47837	4.65056	10.046	hypothetical protein;
Unnamed	TTHERM_00219570	XP_001030827	7839474	12.3411	0.687295	1.58504	6.81073	AMP-binding enzyme family protein;
Unnamed	TTHERM_00219560	XP_001009750	7839473	41.0217	9.62361	7.74054	23.9158	hypothetical protein;
Unnamed	TTHERM_00219540	XP_001020626	7839472	35.4046	6.86019	5.34558	20.1376	hypothetical protein;
Unnamed	TTHERM_00219530	XP_018335867	7839471	31.5308	7.7348	6.91716	15.808	ABC transporter C family protein;Annotation=DB-Pfam:ABC transporter-like, ATP-binding domain;ABC transporter-like, ATP-binding domain;ABC transporter type 1, transmembrane domain;ABC transporter-like, ATP-binding domain;ABC transporter-like, ATP-binding domain;ABC transporter type 1, transmembrane domain;DB-PANTHER:ATP-binding cassette transporter C;ATP-binding cassette transporter C;DB-SUPERFAMI…
Unnamed	TTHERM_00219520	XP_001020624	7839470	35.1331	8.8394	8.56673	23.7879	hypothetical protein;
Unnamed	TTHERM_00219510	XP_001020623	7839469	23.8101	8.89844	6.61988	15.2779	transmembrane protein putative;
Unnamed	TTHERM_00219500	XP_004032115	7839468	27.6505	8.27851	9.36854	15.0114	hypothetical protein;Annotation=DB-Pfam:Hemingway/CFA97;Hemingway/CFA97;DB-PANTHER:CFAP97 domain-containing protein 1/2;CFAP97 domain-containing protein 1/2;;
Unnamed	TTHERM_00219490	XP_013435526	7839467	41.2802	13.6689	14.4841	24.9496	arginine N-methyltransferase;Annotation=DB-PANTHER:Protein arginine N-methyltransferase;Protein arginine N-methyltransferase;DB-SUPERFAMILY:S-adenosyl-L-methionine-dependent methyltransferase superfamily;S-adenosyl-L-methionine-dependent methyltransferase superfamily;DB-Gene3D:S-adenosyl-L-methionine-dependent methyltransferase superfamily;S-adenosyl-L-methionine-dependent methyltransferase super…
Unnamed	TTHERM_00219480	XP_004039026	7839466	29.6079	8.4096	8.14536	16.5546	START domain protein;Annotation=DB-PANTHER:START domain-containing lipid transfer;START domain-containing lipid transfer;DB-Pfam:START domain;START domain;DB-SMART:Pleckstrin homology domain;Pleckstrin homology domain;DB-Gene3D:PH-like domain superfamily;START-like domain superfamily;PH-like domain superfamily;START-like domain superfamily;DB-ProSiteProfiles:START domain;Pleckstrin homology domai…
Unnamed	TTHERM_00219470	XP_025946787	7839465	40.1671	16.8304	15.5921	25.9721	tetratricopeptide repeat protein;Annotation=DB-Pfam:Tetratricopeptide repeat;Tetratricopeptide repeat;DB-PANTHER:Tetratricopeptide repeat protein 21A/21B;Tetratricopeptide repeat protein 21A/21B;DB-SUPERFAMILY:Tetratricopeptide-like helical domain superfamily;Tetratricopeptide-like helical domain superfamily;Tetratricopeptide-like helical domain superfamily;Tetratricopeptide-like helical domain s…
Unnamed	TTHERM_00219460	XP_001020618	7839464	27.5309	5.81418	3.97229	12.8239	transmembrane protein putative;Annotation=DB-SUPERFAMILY:Growth factor receptor cysteine-rich domain superfamily;Growth factor receptor cysteine-rich domain superfamily;DB-CDD:Furin-like repeat;Furin-like repeat;;
Unnamed	TTHERM_00219450	XP_001351656	7839463	38.6517	9.40594	9.92246	20.4457	phosphatidylinositol 4-kinase;Annotation=DB-Pfam:Phosphatidylinositol 3-/4-kinase, catalytic domain;PI4KB/PIK1, accessory domain;Phosphatidylinositol 3-/4-kinase, catalytic domain;PI4KB/PIK1, accessory domain;DB-PANTHER:Phosphatidylinositol kinase;Phosphatidylinositol kinase;DB-SUPERFAMILY:Protein kinase-like domain superfamily;Protein kinase-like domain superfamily;DB-SMART:Phosphatidylinositol …
Unnamed	TTHERM_00219452	XP_008624492	-	55.2173	18.4446	12.2819	32.2206	;Annotation=DB-PANTHER:Phosphatidylinositol kinase;Phosphatidylinositol kinase;DB-Pfam:Phosphatidylinositol 3-/4-kinase, catalytic domain;PI4KB/PIK1, accessory domain;Phosphatidylinositol 3-/4-kinase, catalytic domain;PI4KB/PIK1, accessory domain;DB-SUPERFAMILY:Armadillo-type fold;Protein kinase-like domain superfamily;Armadillo-type fold;Protein kinase-like domain superfamily;DB-ProSitePatterns:…
PIK1&nbsp	TTHERM_00219449	XP_001442588	7839462	32.2131	5.98086	6.36905	22.5836	zinc finger C3HC4 type (RING finger) protein;Annotation=DB-PANTHER:RING-H2 finger protein ATL10/ATL75-79-like;RING-H2 finger protein ATL10/ATL75-79-like;DB-Pfam:Zinc finger, RING-type;Zinc finger, RING-type;DB-ProSitePatterns:EGF-like domain;EGF-like domain;DB-SMART:Zinc finger, RING-type;Zinc finger, RING-type;DB-Gene3D:Zinc finger, RING/FYVE/PHD-type;Zinc finger, RING/FYVE/PHD-type;DB-ProSitePr…
Unnamed	TTHERM_00219440	XP_001020616	7839461	25.636	1.06114	0.861028	5.75743	D-alanyl-D-alanine carboxypeptidase;Annotation=DB-Pfam:Peptidase M15B;Peptidase M15B;DB-PANTHER:Bacterial Peptidoglycan Processing Enzymes;Bacterial Peptidoglycan Processing Enzymes;DB-SUPERFAMILY:Hedgehog signalling/DD-peptidase zinc-binding domain superfamily;Hedgehog signalling/DD-peptidase zinc-binding domain superfamily;DB-Gene3D:Hedgehog signalling/DD-peptidase zinc-binding domain superfami…
Unnamed	TTHERM_00219439	XP_023222710	7839460	24.2207	4.18312	5.41573	12.3465	rab-GTPase-TBC domain protein;Annotation=DB-Pfam:Rab-GAP-TBC domain;Rab-GAP-TBC domain;DB-PANTHER:Rab GTPase-activating TBC domain-containing protein;Rab GTPase-activating TBC domain-containing protein;DB-SUPERFAMILY:Rab-GAP-TBC domain superfamily;Rab-GAP-TBC domain superfamily;Rab-GAP-TBC domain superfamily;Rab-GAP-TBC domain superfamily;DB-SMART:Rab-GAP-TBC domain;Rab-GAP-TBC domain;DB-ProSiteP…
Unnamed	TTHERM_00219430	XP_001020615	7839459	16.2188	5.16718	4.66345	9.3122	hypothetical protein;Annotation=DB-SUPERFAMILY:AH/BAR domain superfamily;AH/BAR domain superfamily;DB-Gene3D:AH/BAR domain superfamily;AH/BAR domain superfamily;;
Cac2	TTHERM_00219420	XP_002113071	7839458	47.6183	11.7494	9.58227	28.9213	chromatin assembly factor 1 subunit FAS2;Annotation=DB-Pfam:WD40 repeat;WD40 repeat;DB-PANTHER:Chromatin assembly factor 1 subunit Cac2/CHAF1B/FAS2;Chromatin assembly factor 1 subunit Cac2/CHAF1B/FAS2;DB-SUPERFAMILY:WD40-repeat-containing domain superfamily;WD40-repeat-containing domain superfamily;DB-SMART:WD40 repeat;WD40 repeat;DB-ProSitePatterns:WD40 repeat, conserved site;WD40 repeat, conser…
Unnamed	TTHERM_00219410	XP_003057256	7839457	45.2809	21.3188	18.9584	29.25	Serine/Threonine kinase domain protein;Annotation=DB-PANTHER:Dual specificity CLK kinases;Dual specificity CLK kinases;DB-Pfam:Protein kinase domain;Protein kinase domain;DB-SUPERFAMILY:Protein kinase-like domain superfamily;Protein kinase-like domain superfamily;DB-SMART:Protein kinase domain;Protein kinase domain;DB-ProSitePatterns:Serine/threonine-protein kinase, active site;Serine/threonine-p…
Unnamed	TTHERM_00219405	-	-	29.8253	3.30532	5.15694	16.8865	-
Unnamed	TTHERM_00219400	XP_001020612	7839456	18.2669	6.48094	5.26138	9.91266	hypothetical protein;
Unnamed	TTHERM_00219390	XP_001020611	7839455	26.9005	6.34671	6.25512	20.752	transmembrane protein putative;
Unnamed	TTHERM_00219380	XP_001020610	7839454	30.5503	5.52351	5.27323	16.8456	hypothetical protein;
APB1	TTHERM_00219370	XP_020694592	7839453	39.1484	17.78	20.2224	27.6924	APB1 adaptin amine-terminal region family protein;Annotation=DB-Pfam:Beta-adaptin appendage, C-terminal subdomain;Clathrin/coatomer adaptor, adaptin-like, N-terminal;Beta-adaptin appendage, C-terminal subdomain;Clathrin/coatomer adaptor, adaptin-like, N-terminal;DB-PANTHER:AP complex subunit beta;AP complex subunit beta;DB-SUPERFAMILY:Clathrin adaptor, appendage, Ig-like subdomain superfamily;Arm…
Unnamed	TTHERM_00219360	XP_001424920	7839452	22.3393	9.353	9.60395	13.0727	frataxin-like domain protein;Annotation=DB-Pfam:Frataxin/CyaY;Frataxin/CyaY;DB-SUPERFAMILY:Frataxin/CyaY superfamily;Frataxin/CyaY superfamily;DB-SMART:Frataxin/CyaY;Frataxin/CyaY;DB-Gene3D:Frataxin/CyaY superfamily;Frataxin/CyaY superfamily;DB-ProSiteProfiles:Frataxin/CyaY;Frataxin/CyaY;;
BBC52	TTHERM_00219350	XP_018645771	7837709	59.7055	18.3009	17.5617	31.9963	BBC52 EF hand protein;Annotation=DB-Pfam:EF-hand domain;EF-hand domain;DB-SUPERFAMILY:Mir domain superfamily;EF-hand domain pair;Mir domain superfamily;EF-hand domain pair;DB-SMART:EF-hand domain;EF-hand domain;DB-ProSiteProfiles:EF-hand domain;EF-hand domain;DB-CDD:EF-hand domain;EF-hand domain;;
Unnamed	TTHERM_00219330	XP_012199886	7837708	34.0733	7.54589	8.03504	20.8963	leishmanolysin peptidase;Annotation=DB-PANTHER:Cilia- and flagella-associated domain-containing protein;Cilia- and flagella-associated domain-containing protein;DB-Pfam:Domain of unknown function DUF4200;Domain of unknown function DUF4200;;
Unnamed	TTHERM_00219320	XP_001020604	7837707	0.197812	0.100545	0.143541	0	hypothetical protein;
Unnamed	TTHERM_00219310	XP_012656100	7837706	32.361	9.86964	9.99326	19.2265	hypothetical protein;
Unnamed	TTHERM_00219300	XP_001425195	7837705	55.9659	13.755	15.1885	26.4963	PX-SNX8-Mvp1p-like protein;Annotation=DB-Pfam:Phox homology;Phox homology;DB-SUPERFAMILY:PX domain superfamily;PX domain superfamily;DB-SMART:Phox homology;Phox homology;DB-Gene3D:AH/BAR domain superfamily;PX domain superfamily;AH/BAR domain superfamily;PX domain superfamily;DB-ProSiteProfiles:Phox homology;Phox homology;;
Unnamed	TTHERM_00219290	XP_001020601	7837704	26.0379	7.15134	6.76328	15.4069	ubiquitin-conjugating enzyme;Annotation=DB-SUPERFAMILY:Ubiquitin-conjugating enzyme/RWD-like;Ubiquitin-conjugating enzyme/RWD-like;DB-Gene3D:Ubiquitin-conjugating enzyme/RWD-like;Ubiquitin-conjugating enzyme/RWD-like;;
Unnamed	TTHERM_00219280	XP_001428431	7837703	35.4725	7.19874	9.85787	16.9661	hypothetical protein;Annotation=DB-SUPERFAMILY:Armadillo-type fold;Armadillo-type fold;;
Unnamed	TTHERM_00219270	XP_022712636	7837702	30.7088	11.1696	10.8308	17.8387	heat shock protein HslVU ATPase subunit HslU putative;Annotation=DB-Pfam:Clp ATPase, C-terminal;ATPase, AAA-type, core;ATPase, AAA-type, core;Clp ATPase, C-terminal;ATPase, AAA-type, core;ATPase, AAA-type, core;DB-PANTHER:ATP-dependent Clp protease ATP-binding subunit ClpX;ATP-dependent Clp protease ATP-binding subunit ClpX;DB-SUPERFAMILY:P-loop containing nucleoside triphosphate hydrolase;P-loop…
Unnamed	TTHERM_00219260	XP_020681258	7837701	20.4853	4.4533	1.46803	8.8734	sodium calcium exchanger protein;Annotation=DB-Pfam:Sodium/calcium exchanger membrane region;Sodium/calcium exchanger membrane region;DB-PANTHER:Calcium:cation antiporter;Calcium:cation antiporter;DB-Gene3D:NCX, central ion-binding domain superfamily;NCX, central ion-binding domain superfamily;;
RRM5	TTHERM_00219250	XP_004968259	7837700	49.5768	17.7338	20.0678	27.6886	RRM5 RNA recognition motif 1 in vertebrate serine/arginine-rich splicing factor;Annotation=DB-Pfam:Zinc finger, CCHC-type;RNA recognition motif domain;Zinc finger, CCHC-type;RNA recognition motif domain;DB-SUPERFAMILY:RNA-binding domain superfamily;Zinc finger, CCHC-type superfamily;RNA-binding domain superfamily;Zinc finger, CCHC-type superfamily;DB-SMART:RNA recognition motif domain;Zinc finger…
Unnamed	TTHERM_00219230	XP_001020595	7837699	35.2925	11.3738	12.132	20.8991	hypothetical protein;
Unnamed	TTHERM_00219210	XP_003049005	7837697	49.8254	21.9063	21.3334	28.2075	Serine/Threonine kinase domain protein;Annotation=DB-Pfam:Protein kinase domain;Protein kinase domain;DB-PANTHER:Serine/threonine and dual-specificity kinase;Serine/threonine and dual-specificity kinase;DB-SUPERFAMILY:Protein kinase-like domain superfamily;Protein kinase-like domain superfamily;DB-SMART:Protein kinase domain;Protein kinase domain;DB-ProSitePatterns:Serine/threonine-protein kinase…
NRK27	TTHERM_00219200	XP_028131206	7837696	52.1322	19.4465	25.2843	35.0905	NRK27 bromodomain domain protein;Annotation=DB-Pfam:NET domain;Bromodomain;NET domain;Bromodomain;DB-PRINTS:Bromodomain;Bromodomain;DB-SUPERFAMILY:Bromodomain-like superfamily;Bromodomain-like superfamily;DB-ProSitePatterns:Bromodomain, conserved site;Bromodomain, conserved site;DB-SMART:Bromodomain;Bromodomain;DB-Gene3D:NET domain superfamily;Bromodomain-like superfamily;NET domain superfamily;B…
Unnamed	TTHERM_00219190	XP_001433323	7837695	34.8214	11.5698	8.39692	18.5846	hypothetical protein;Annotation=DB-SUPERFAMILY:EF-hand domain pair;EF-hand domain pair;DB-ProSiteProfiles:EF-hand domain;EF-hand domain;;
DRH41	TTHERM_00219180	XP_638786	7837694	40.3618	17.1944	13.3203	23.6255	DRH41 DEAD/DEAH-box helicase family protein;Annotation=DB-PANTHER:DEAD box RNA helicase;DEAD box RNA helicase;DB-Pfam:DEAD/DEAH box helicase domain;Helicase, C-terminal domain-like;Domain of unknown function DUF4217;DEAD/DEAH box helicase domain;Helicase, C-terminal domain-like;Domain of unknown function DUF4217;DB-SUPERFAMILY:P-loop containing nucleoside triphosphate hydrolase;P-loop containing …
Unnamed	TTHERM_00219170	XP_001020589	7837693	0.497019	0.0969828	0.0769231	0.0454545	hypothetical protein;
Unnamed	TTHERM_00219160	XP_001020588	7837692	13.4728	3.16976	3.03271	6.89268	hypothetical protein;
Unnamed	TTHERM_00219150	XP_001458734	7837691	25.2506	9.48753	7.75885	14.1843	transmembrane protein putative;
Unnamed	TTHERM_00219140	XP_001009770	7837690	22.4378	7.24406	7.47527	13.0918	hypothetical protein;
Unnamed	TTHERM_00219130	XP_007567146	7837689	3.88602	0.395139	0.577313	0.494071	MFS transporter;Annotation=DB-Pfam:Major facilitator superfamily;Major facilitator superfamily;DB-PANTHER:Major Facilitator Superfamily Vesicular Transporter;Major Facilitator Superfamily Vesicular Transporter;DB-SUPERFAMILY:MFS transporter superfamily;MFS transporter superfamily;DB-Gene3D:MFS transporter superfamily;MFS transporter superfamily;MFS transporter superfamily;MFS transporter superfam…
Unnamed	TTHERM_00219125	XP_001470906	-	11.331	6.90288	5.93638	8.64774	-
Unnamed	TTHERM_00219120	XP_004037037	7837687	26.682	9.80864	8.51367	18.5515	Serine/Threonine kinase domain protein;Annotation=DB-Pfam:Protein kinase domain;Protein kinase domain;DB-SUPERFAMILY:Protein kinase-like domain superfamily;Protein kinase-like domain superfamily;DB-SMART:Protein kinase domain;Protein kinase domain;DB-ProSitePatterns:Serine/threonine-protein kinase, active site;Protein kinase, ATP binding site;Serine/threonine-protein kinase, active site;Protein k…
Unnamed	TTHERM_00219110	XP_027325061	7837686	29.3814	9.17884	8.51426	16.7319	ciliary basal body-associated B9 protein;Annotation=DB-Pfam:B9-type C2 domain;B9-type C2 domain;DB-PANTHER:B9-type C2 domain;B9-type C2 domain;DB-ProSiteProfiles:B9-type C2 domain;B9-type C2 domain;;
Unnamed	TTHERM_00219109	-	-	1.04634	0.521929	1.00953	0.708585	-
Unnamed	TTHERM_00219090	XP_001020581	7837685	7.94563	2.49964	1.90639	4.5258	hypothetical protein;
Unnamed	TTHERM_00219089	XP_012654194	7837684	0.558816	0.554493	1.04152	0.387097	hypothetical protein;
Unnamed	TTHERM_00219080	XP_766303	7837683	17.2341	7.3948	7.75274	11.152	Ran-binding protein in the microtubule-organising centre protein;Annotation=DB-PANTHER:Ubiquitination and Signaling Pathway Regulator;Ubiquitination and Signaling Pathway Regulator;DB-Pfam:CTLH/CRA C-terminal to LisH motif domain;SPRY domain;CTLH/CRA C-terminal to LisH motif domain;SPRY domain;DB-SUPERFAMILY:Concanavalin A-like lectin/glucanase domain superfamily;Concanavalin A-like lectin/glucan…
Unnamed	TTHERM_00219070	XP_005538032	7837682	47.946	9.80196	12.6905	24.4127	ADP-ribosylation factor(Arf)/Arf-like (Arl) small GTPase family protein;Annotation=DB-Pfam:Small GTPase superfamily, ARF/SAR type;Small GTPase superfamily, ARF/SAR type;DB-PANTHER:Small GTPase superfamily, ARF type;Small GTPase superfamily, ARF type;DB-PRINTS:Small GTPase superfamily, ARF/SAR type;Small GTPase superfamily, ARF/SAR type;DB-SUPERFAMILY:P-loop containing nucleoside triphosphate hydr…
Unnamed	TTHERM_00219060	-	-	16.3983	4.3208	3.60246	8.69232	;Annotation=DB-Pfam:WW domain-binding protein 1-like;WW domain-binding protein 1-like;DB-PANTHER:Shisa family;Shisa family;;
MXR1	TTHERM_00219050	XP_001020577	7837680	20.6494	2.74106	4.88258	11.2908	MXR1 peptide methionine sulfoxide reductase msrA;Annotation=DB-Pfam:Peptide methionine sulphoxide reductase MsrA domain;Peptide methionine sulphoxide reductase MsrA domain;DB-Hamap:Peptide methionine sulphoxide reductase MsrA domain;Peptide methionine sulphoxide reductase MsrA domain;DB-SUPERFAMILY:Peptide methionine sulphoxide reductase MsrA superfamily;Peptide methionine sulphoxide reductase Ms…
Unnamed	TTHERM_00219040	XP_009841029	7837679	30.4129	7.91129	8.05007	19.6929	Ras-related C3 botulinum toxin substrate 1 (Rho family small GTP-binding Rac1)-like protein;Annotation=DB-Pfam:Small GTPase;Small GTPase;DB-PANTHER:Small GTPase Rho;Small GTPase Rho;DB-SUPERFAMILY:P-loop containing nucleoside triphosphate hydrolase;P-loop containing nucleoside triphosphate hydrolase;DB-SMART:Small GTPase;Small GTPase;DB-NCBIfam:Small GTP-binding protein domain;Small GTP-binding p…
Unnamed	TTHERM_00219030	XP_001014864	7837678	47.4629	11.4819	12.8619	30.1471	Serine/Threonine kinase domain protein;Annotation=DB-Pfam:Protein kinase domain;Protein kinase domain;DB-SUPERFAMILY:Protein kinase-like domain superfamily;Protein kinase-like domain superfamily;DB-SMART:Protein kinase domain;Protein kinase domain;DB-ProSitePatterns:Protein kinase, ATP binding site;Serine/threonine-protein kinase, active site;Serine/threonine-protein kinase, active site;Protein k…
Unnamed	TTHERM_00219029	XP_013658751	-	21.1435	6.99151	6.29214	12.1358	;Annotation=DB-Pfam:LRAT domain;LRAT domain;DB-ProSiteProfiles:LRAT domain;LRAT domain;;
Unnamed	TTHERM_00219020	XP_001030376	7837677	36.994	4.02654	4.62027	17.386	cyclic nucleotide-binding domain protein;Annotation=DB-PANTHER:Cyclic nucleotide-binding domain-containing protein 1/2;Cyclic nucleotide-binding domain-containing protein 1/2;DB-Pfam:Cyclic nucleotide-binding domain;Cyclic nucleotide-binding domain;DB-SUPERFAMILY:Cyclic nucleotide-binding domain superfamily;Cyclic nucleotide-binding domain superfamily;Cyclic nucleotide-binding domain superfamily;…
Unnamed	TTHERM_00219010	-	-	21.0775	8.11331	5.19642	16.079	-
Unnamed	TTHERM_00219000	XP_022716582	7837676	11.0914	1.34576	1.5393	3.59686	2OG-Fe(II) oxygenase family oxidoreductase;Annotation=DB-Pfam:Alpha-ketoglutarate-dependent dioxygenase AlkB-like;Alpha-ketoglutarate-dependent dioxygenase AlkB-like;DB-PANTHER:Alpha-ketoglutarate-dependent dioxygenase alkB homologue 4;Alpha-ketoglutarate-dependent dioxygenase alkB homologue 4;DB-Gene3D:Alpha-ketoglutarate-dependent dioxygenase AlkB-like superfamily;Alpha-ketoglutarate-dependent …
Unnamed	TTHERM_00218990	XP_004039075	7837675	37.2707	10.5365	10.5007	22.7359	endo-1-4-beta-xylanase xylA putative;Annotation=DB-SUPERFAMILY:Armadillo-type fold;Armadillo-type fold;;
GPP1	TTHERM_00218980	XP_001020570	7837674	52.6342	17.4408	18.28	27.947	G-patch domain protein;Annotation=DB-Pfam:G-patch domain;G-patch domain;DB-SMART:G-patch domain;G-patch domain;DB-ProSiteProfiles:G-patch domain;G-patch domain;;
Unnamed	TTHERM_00218970	XP_001020569	7837673	26.2902	9.2466	7.17149	14.6154	hypothetical protein;
Unnamed	TTHERM_00218950	XP_001020567	7838244	28.3117	4.75699	3.56732	13.0246	endonuclease/exonuclease/phosphatase family protein;
Unnamed	TTHERM_00218940	XP_020627214	7838243	30.4403	10.0464	9.25012	17.801	kinesin motor catalytic domain protein;Annotation=DB-Pfam:Domain of unknown function DUF4472;Kinesin motor domain;Domain of unknown function DUF4472;Kinesin motor domain;DB-PRINTS:Kinesin motor domain;Kinesin motor domain;DB-SUPERFAMILY:P-loop containing nucleoside triphosphate hydrolase;P-loop containing nucleoside triphosphate hydrolase;DB-SMART:Kinesin motor domain;Kinesin motor domain;DB-Gene…
Unnamed	TTHERM_00218939	XP_012654191	-	36.3028	8.12655	11.2288	20.3388	-
Unnamed	TTHERM_00218915	XP_001456986	-	32.3482	8.38992	10.6078	19.7784	-
Unnamed	TTHERM_00218910	XP_004037561	7838241	50.347	14.9836	15.7186	31.0982	sperm-tail PG-rich repeat protein;Annotation=DB-Pfam:Sperm-tail PG-rich repeat;Sperm-tail PG-rich repeat;;
Unnamed	TTHERM_00218900	XP_001020562	7838240	18.0903	3.10347	3.94617	8.79561	hypothetical protein;
Unnamed	TTHERM_00218899	XP_001470903	7838239	8.94229	1.31445	1.35375	3.60805	cytidine and deoxycytidylate deaminase zinc-binding region protein;Annotation=DB-Pfam:Cytidine and deoxycytidylate deaminase domain;Cytidine and deoxycytidylate deaminase domain;DB-SUPERFAMILY:Cytidine deaminase-like;Cytidine deaminase-like;DB-ProSitePatterns:APOBEC/CMP deaminase, zinc-binding;APOBEC/CMP deaminase, zinc-binding;DB-ProSiteProfiles:Cytidine and deoxycytidylate deaminase domain;Cyti…
Unnamed	TTHERM_00218895	XP_012654189	-	25.0545	6.57157	6.42263	13.9223	;Annotation=DB-SUPERFAMILY:Armadillo-type fold;Armadillo-type fold;DB-Gene3D:Armadillo-like helical;Armadillo-like helical;;
Unnamed	TTHERM_00218890	XP_002935539	7838238	64.655	6.53297	3.81668	27.1361	Na-dependent neurotransmitter transporter;Annotation=DB-Pfam:Sodium:neurotransmitter symporter;Sodium:neurotransmitter symporter;DB-PANTHER:Sodium:neurotransmitter symporter;Sodium:neurotransmitter symporter;DB-PRINTS:Sodium:neurotransmitter symporter;Sodium:neurotransmitter symporter;DB-SUPERFAMILY:Sodium:neurotransmitter symporter superfamily;Sodium:neurotransmitter symporter superfamily;DB-Pro…
Unnamed	TTHERM_00218880	XP_004027339	7838237	33.972	12.6681	11.8079	19.5669	EF hand protein;Annotation=DB-SUPERFAMILY:EF-hand domain pair;EF-hand domain pair;DB-SMART:EF-hand domain;EF-hand domain;DB-ProSiteProfiles:EF-hand domain;EF-hand domain;;
Unnamed	TTHERM_00218870	XP_001020559	7838236	49.2061	10.9399	8.30842	27.5848	transmembrane protein putative;
Unnamed	TTHERM_00218869	XP_012654188	-	23.6611	4.05426	4.60114	10.5013	-
Unnamed	TTHERM_00218850	XP_001013815	-	36.6086	6.92225	7.09168	20.4237	;Annotation=DB-PANTHER:Phosphoglycerate Mutase/Phosphatase;Phosphoglycerate Mutase/Phosphatase;DB-SUPERFAMILY:Histidine phosphatase superfamily;Histidine phosphatase superfamily;DB-Gene3D:Histidine phosphatase superfamily;Histidine phosphatase superfamily;;
Unnamed	TTHERM_00218840	XP_004025167	7838234	52.8919	18.945	16.9463	30.1326	hypothetical protein;
Unnamed	TTHERM_00218830	XP_001020555	7838233	37.1492	3.75178	3.11955	16.4034	tRNA pseudouridine synthase A;Annotation=DB-Pfam:Pseudouridine synthase I, TruA, alpha/beta domain;Pseudouridine synthase I, TruA, alpha/beta domain;DB-Hamap:Pseudouridine synthase I, TruA;Pseudouridine synthase I, TruA;DB-PANTHER:Pseudouridine synthase I, TruA;Pseudouridine synthase I, TruA;DB-SUPERFAMILY:Pseudouridine synthase, catalytic domain superfamily;Pseudouridine synthase, catalytic doma…
Unnamed	TTHERM_00218829	XP_006676148	-	33.3618	7.51374	9.76483	24.0028	;Annotation=DB-PANTHER:Alpha-aminoadipic semialdehyde synthase;Alpha-aminoadipic semialdehyde synthase;DB-Pfam:Saccharopine dehydrogenase, NADP binding domain;Saccharopine dehydrogenase-like, C-terminal;Saccharopine dehydrogenase, NADP binding domain;Saccharopine dehydrogenase-like, C-terminal;DB-SUPERFAMILY:NAD(P)-binding domain superfamily;NAD(P)-binding domain superfamily;;
Unnamed	TTHERM_00218820	XP_001020554	7838232	24.2823	2.44657	3.46027	10.3211	saccharopine dehydrogenase family protein;Annotation=DB-PANTHER:Cyclic nucleotide-binding domain-containing protein 1/2;Cyclic nucleotide-binding domain-containing protein 1/2;DB-SUPERFAMILY:Cyclic nucleotide-binding domain superfamily;Cyclic nucleotide-binding domain superfamily;DB-Gene3D:RmlC-like jelly roll fold;RmlC-like jelly roll fold;DB-ProSiteProfiles:Cyclic nucleotide-binding domain;Cycl…
Unnamed	TTHERM_00218810	XP_023316956	7838231	41.8407	14.7071	11.5689	20.8871	ankyrin repeat protein;Annotation=DB-Pfam:Leucine-rich repeat;Ankyrin repeat;Leucine-rich repeat;Ankyrin repeat;DB-PANTHER:Ankyrin Repeat and SOCS Box;Ankyrin Repeat and SOCS Box;DB-SUPERFAMILY:Ankyrin repeat-containing domain superfamily;Ankyrin repeat-containing domain superfamily;DB-SMART:Leucine-rich repeat, typical subtype;Ankyrin repeat;Leucine-rich repeat, typical subtype;Ankyrin repeat;DB…
Unnamed	TTHERM_00218790	XP_022871565	7838230	16.8817	3.29631	3.16219	10.4521	vacuolar H+-translocating inorganic pyrophosphatase;Annotation=DB-PANTHER:Pyrophosphate-energised proton pump;Pyrophosphate-energised proton pump;DB-Pfam:Pyrophosphate-energised proton pump;Pyrophosphate-energised proton pump;DB-Hamap:Pyrophosphate-energised proton pump;Pyrophosphate-energised proton pump;DB-NCBIfam:Pyrophosphate-energised proton pump;Pyrophosphate-energised proton pump;DB-PIRSF:…
Unnamed	TTHERM_00218780	XP_001012954	7838229	29.6302	5.34332	6.10799	18.5722	cation channel family protein;Annotation=DB-Pfam:Potassium channel domain;Cyclic nucleotide-binding domain;Potassium channel domain;Cyclic nucleotide-binding domain;DB-PANTHER:Potassium/sodium hyperpolarization-activated cyclic nucleotide-gated channel;Potassium/sodium hyperpolarization-activated cyclic nucleotide-gated channel;DB-SUPERFAMILY:Cyclic nucleotide-binding domain superfamily;Cyclic nu…
Unnamed	TTHERM_00218770	XP_005794702	7838228	25.8292	10.1362	9.77489	17.128	cysteine-rich PDZ-binding protein;Annotation=DB-Pfam:PDZ-binding protein, CRIPT;PDZ-binding protein, CRIPT;DB-PANTHER:PDZ-binding protein, CRIPT;PDZ-binding protein, CRIPT;;
TEB1	TTHERM_00218760	XP_001020548	7838227	23.3506	7.96303	5.36492	13.6195	TEB1 telomerase-associated protein;Annotation=DB-Pfam:Replication factor A, C-terminal;Replication factor A, C-terminal;DB-SUPERFAMILY:Nucleic acid-binding, OB-fold;Nucleic acid-binding, OB-fold;DB-Gene3D:Nucleic acid-binding, OB-fold;Nucleic acid-binding, OB-fold;Nucleic acid-binding, OB-fold;Nucleic acid-binding, OB-fold;DB-CDD:Replication factor A, C-terminal, eukaryotes;Replication factor A, …
Unnamed	TTHERM_00218750	XP_010463625	7838226	47.3811	20.9259	20.0058	26.9131	E3 ubiquitin-protein ligase UBR4;Annotation=DB-Pfam:E3 ubiquitin ligase UBR4, C-terminal;E3 ubiquitin ligase UBR4, C-terminal;DB-PANTHER:E3 ubiquitin ligase UBR4-like;E3 ubiquitin ligase UBR4-like;DB-SUPERFAMILY:Armadillo-type fold;Armadillo-type fold;;
Unnamed	TTHERM_00218745	XP_001023051	-	1.52883	0.781164	0.755534	0.380447	-
Unnamed	TTHERM_00218740	XP_012654185	7838225	0.617514	0.0635081	0.191626	0.121667	membrane protein;Annotation=DB-Pfam:Protein of unknown function DUF2306, membrane;Protein of unknown function DUF2306, membrane;;
Unnamed	TTHERM_00218739	XP_012655591	-	0.504725	0.0841699	0.923419	0.247563	;Annotation=DB-Pfam:Protein of unknown function DUF2306, membrane;Protein of unknown function DUF2306, membrane;;
Unnamed	TTHERM_00218720	XP_001020547	7838223	1.34519	0	0.328122	0.21381	hypothetical protein;
Unnamed	TTHERM_00218710	XP_001018431	7838222	0.726504	0.0416667	0	0.194379	hypothetical protein;
Unnamed	TTHERM_00218690	XP_004029899	7838220	39.6518	16.8466	12.8554	24.6913	autophagy-related protein;Annotation=DB-Pfam:Autophagy-related protein 27;Autophagy-related protein 27;DB-SUPERFAMILY:Mannose-6-phosphate receptor binding domain superfamily;Mannose-6-phosphate receptor binding domain superfamily;DB-Gene3D:Mannose-6-phosphate receptor binding domain superfamily;Mannose-6-phosphate receptor binding domain superfamily;DB-ProSiteProfiles:MRH domain;MRH domain;;
Unnamed	TTHERM_00218680	XP_001020540	7838219	35.2824	14.3264	13.3611	22.2934	hypothetical protein;
NAT1	TTHERM_00218670	XP_021731938	7838218	53.922	20.0947	18.7545	29.2578	NAT1 NMDA receptor-regulated protein;Annotation=DB-Pfam:N-terminal acetyltransferase A, auxiliary subunit;N-terminal acetyltransferase A, auxiliary subunit;DB-SUPERFAMILY:Tetratricopeptide-like helical domain superfamily;Tetratricopeptide-like helical domain superfamily;DB-SMART:Tetratricopeptide repeat;Tetratricopeptide repeat;DB-PIRSF:N-terminal acetyltransferase A, auxiliary subunit;N-terminal…
Unnamed	TTHERM_00218660	XP_001434801	7838217	39.545	17.1513	15.9098	25.6742	EF hand protein;Annotation=DB-PANTHER:Recoverin family;Recoverin family;DB-Pfam:EF-hand domain;EF-hand domain;DB-SUPERFAMILY:EF-hand domain pair;EF-hand domain pair;DB-ProSitePatterns:EF-Hand 1, calcium-binding site;EF-Hand 1, calcium-binding site;DB-SMART:EF-hand domain;EF-hand domain;DB-ProSiteProfiles:EF-hand domain;EF-hand domain;;
Unnamed	TTHERM_00218650	XP_001020537	7838216	22.757	7.95358	8.01973	12.6517	hypothetical protein;
Unnamed	TTHERM_00218640	XP_001020536	7838215	40.0414	13.0268	14.5625	17.4477	hypothetical protein;
Unnamed	TTHERM_00218630	XP_001020535	7838214	20.2557	5.0048	5.62213	10.4471	hypothetical protein;
Unnamed	TTHERM_00218620	XP_011680700	7838213	37.8386	15.2664	12.1878	20.2784	notchless protein putative;Annotation=DB-PANTHER:WD repeat Echinoderm Microtubule-associated Protein-like;WD repeat Echinoderm Microtubule-associated Protein-like;DB-Pfam:CFA20 domain;WD40 repeat;CFA20 domain;WD40 repeat;DB-SUPERFAMILY:Quinoprotein alcohol dehydrogenase-like superfamily;WD40-repeat-containing domain superfamily;WD40-repeat-containing domain superfamily;Quinoprotein alcohol dehydr…
Unnamed	TTHERM_00218619	XP_002374962	-	30.8667	12.4655	11.3728	15.5414	;Annotation=DB-PANTHER:Linear Ubiquitination-Associated E3 Ligases;Linear Ubiquitination-Associated E3 Ligases;DB-Pfam:Zinc finger, C3HC4 RING-type;IBR domain;Zinc finger, C3HC4 RING-type;IBR domain;DB-SMART:Zinc finger, RING-type;Zinc finger, RING-type;DB-ProSitePatterns:Zinc finger, RING-type, conserved site;Zinc finger, RING-type, conserved site;DB-Gene3D:Zinc finger, RING/FYVE/PHD-type;Zinc f…
Unnamed	TTHERM_00218590	XP_001009557	7838210	11.5766	5.37275	7.89888	7.97521	transmembrane protein putative;Annotation=DB-PANTHER:Calcium permeable stress-gated cation channel 1-like;Calcium permeable stress-gated cation channel 1-like;;
Unnamed	TTHERM_00218580	XP_001020530	7838209	29.5437	5.43442	3.17668	19.1534	transmembrane protein putative;Annotation=DB-PANTHER:Calcium permeable stress-gated cation channel 1-like;Calcium permeable stress-gated cation channel 1-like;;
Unnamed	TTHERM_00218570	XP_001451421	7838613	45.8767	16.6156	16.0881	26.2597	hypothetical protein;
Unnamed	TTHERM_00218560	XP_004034761	7838612	35.9972	13.1397	11.2043	23.2236	hypothetical protein;
Unnamed	TTHERM_00218559	XP_001022096	-	28.0538	2.57945	3.05054	11.0934	;Annotation=DB-SUPERFAMILY:Growth factor receptor cysteine-rich domain superfamily;Growth factor receptor cysteine-rich domain superfamily;DB-SMART:Furin-like repeat;Furin-like repeat;;
Unnamed	TTHERM_00218515	-	-	24.8986	5.07671	1.82449	6.56457	-
Unnamed	TTHERM_00218510	XP_008615745	7838608	35.3176	12.1103	10.8982	24.6296	EF hand protein;Annotation=DB-PANTHER:WD repeat and EF-hand domain-containing protein;WD repeat and EF-hand domain-containing protein;DB-Pfam:WD40 repeat;WD40 repeat;DB-SUPERFAMILY:WD40-repeat-containing domain superfamily;Quinoprotein alcohol dehydrogenase-like superfamily;WD40-repeat-containing domain superfamily;Quinoprotein alcohol dehydrogenase-like superfamily;DB-SMART:WD40 repeat;WD40 repe…
Unnamed	TTHERM_00218505	XP_004035280	-	27.8421	5.9404	4.10648	11.842	;Annotation=DB-PANTHER:Ciliary Microtubule Associated;Ciliary Microtubule Associated;DB-Pfam:Sperm-tail PG-rich repeat;Sperm-tail PG-rich repeat;;
Unnamed	TTHERM_00218500	XP_001440572	7838607	2.6745	0.728854	1.02645	1.50475	response regulator receiver domain protein;Annotation=DB-Pfam:Signal transduction response regulator, receiver domain;Signal transduction histidine kinase, dimerisation/phosphoacceptor domain;Histidine kinase/HSP90-like ATPase;Signal transduction response regulator, receiver domain;Signal transduction histidine kinase, dimerisation/phosphoacceptor domain;Histidine kinase/HSP90-like ATPase;DB-PANT…
Unnamed	TTHERM_00218490	XP_027172691	7838606	40.5507	12.0193	12.2202	22.1451	phosducin-like protein;Annotation=DB-Pfam:Phosducin, thioredoxin-like domain;Phosducin, thioredoxin-like domain;DB-PANTHER:Phosducin-like chaperone and apoptosis regulator;Phosducin-like chaperone and apoptosis regulator;DB-SUPERFAMILY:Thioredoxin-like superfamily;Thioredoxin-like superfamily;;
Unnamed	TTHERM_00218480	XP_008904423	7838605	29.5023	9.27907	9.33826	14.7785	bystin;Annotation=DB-PANTHER:Bystin;Bystin;DB-Pfam:Bystin;Bystin;;
Unnamed	TTHERM_00218479	XP_012654181	-	20.3831	5.96445	5.18182	11.6129	;Annotation=DB-Pfam:Zinc finger, RING-type;Zinc finger, RING-type;DB-ProSitePatterns:Zinc finger, PHD-type, conserved site;Zinc finger, PHD-type, conserved site;DB-Gene3D:Zinc finger, RING/FYVE/PHD-type;Zinc finger, RING/FYVE/PHD-type;DB-ProSiteProfiles:Zinc finger, RING-type;Zinc finger, RING-type;;
Unnamed	TTHERM_00218470	XP_021810569	7838604	48.4801	15.1402	12.967	24.9973	RING Zn-finger protein putative;Annotation=DB-PANTHER:E3 ubiquitin-protein ligase listerin;E3 ubiquitin-protein ligase listerin;DB-Pfam:Zinc finger, RING-type;Zinc finger, RING-type;DB-SMART:Zinc finger, RING-CH-type;Zinc finger, RING-CH-type;DB-Gene3D:Armadillo-like helical;Zinc finger, RING/FYVE/PHD-type;Armadillo-like helical;Zinc finger, RING/FYVE/PHD-type;DB-ProSiteProfiles:Zinc finger, RING…
Unnamed	TTHERM_00218460	XP_001020518	7838603	16.3658	3.48156	3.02633	6.85913	hypothetical protein;
Unnamed	TTHERM_00218450	XP_001029705	7838602	65.2631	14.6405	13.8791	31.0128	cation channel family protein;Annotation=DB-PANTHER:Potassium/sodium hyperpolarization-activated cyclic nucleotide-gated channel;Potassium/sodium hyperpolarization-activated cyclic nucleotide-gated channel;DB-SUPERFAMILY:Cyclic nucleotide-binding domain superfamily;Cyclic nucleotide-binding domain superfamily;DB-Gene3D:RmlC-like jelly roll fold;RmlC-like jelly roll fold;DB-ProSiteProfiles:Cyclic …
Unnamed	TTHERM_00218430	XP_001455030	24442527	7.0935	3.18495	5.08443	4.68922	transporter family ABC domain protein;Annotation=DB-PANTHER:ABC transporter A;ABC transporter A;DB-Pfam:ABC transporter-like, ATP-binding domain;ABC-2 type transporter, transmembrane domain;ABC transporter-like, ATP-binding domain;ABC-2 type transporter, transmembrane domain;DB-SUPERFAMILY:P-loop containing nucleoside triphosphate hydrolase;P-loop containing nucleoside triphosphate hydrolase;P-lo…
Unnamed	TTHERM_00218420	XP_001020514	7838600	20.8686	2.83181	4.37475	10.3212	C2H2-type zinc-finger protein;Annotation=DB-Pfam:Zinc finger C2H2-type;Zinc finger C2H2-type;DB-ProSitePatterns:Zinc finger C2H2-type;Zinc finger C2H2-type;DB-ProSiteProfiles:Zinc finger C2H2-type;Zinc finger C2H2-type;;
FRS2	TTHERM_00218410	XP_026231808	7838599	56.4797	20.0164	17.1417	33.9982	FRS2 phenylalanyl-tRNA synthetase beta chain;Annotation=DB-PANTHER:Phenylalanine-tRNA ligase, class IIc, beta subunit;Phenylalanine-tRNA ligase, class IIc, beta subunit;DB-Pfam:Phenylalanine--tRNA ligase beta subunit, B1 domain;B3/B4 tRNA-binding domain;tRNA synthetase, B5-domain;Phenylalanyl tRNA synthetase beta chain, core domain;Phenylalanine--tRNA ligase beta subunit, B1 domain;B3/B4 tRNA-bin…
Unnamed	TTHERM_00218400	XP_004034571	7838598	29.8281	9.24803	8.82072	18.2479	EF hand protein;Annotation=DB-SUPERFAMILY:EF-hand domain pair;EF-hand domain pair;DB-ProSitePatterns:EF-Hand 1, calcium-binding site;EF-Hand 1, calcium-binding site;DB-ProSiteProfiles:EF-hand domain;EF-hand domain;;
Unnamed	TTHERM_00218399	-	-	44.2235	15.7968	13.8593	25.9632	-
Unnamed	TTHERM_00218390	XP_011389904	7838597	52.5892	23.1166	20.9652	31.976	HECT domain ubiquitin transferase;Annotation=DB-PANTHER:E3 ubiquitin-protein ligase;E3 ubiquitin-protein ligase;DB-Pfam:HECT domain;HECT domain;DB-SUPERFAMILY:Armadillo-type fold;HECT, E3 ligase catalytic domain;Armadillo-type fold;HECT, E3 ligase catalytic domain;DB-SMART:HECT domain;HECT domain;DB-CDD:HECT domain;HECT domain;DB-ProSiteProfiles:HECT domain;HECT domain;;
UBC45	TTHERM_00218380	XP_026876212	7838596	0.293656	0.047619	0.127144	0.143541	UBC45 predicted protein;Annotation=DB-PANTHER:Ubiquitin-conjugating enzyme;Ubiquitin-conjugating enzyme;DB-Pfam:Ubiquitin-conjugating enzyme E2;Ubiquitin-conjugating enzyme E2;DB-SUPERFAMILY:Ubiquitin-conjugating enzyme/RWD-like;von Willebrand factor A-like domain superfamily;Ubiquitin-conjugating enzyme/RWD-like;von Willebrand factor A-like domain superfamily;DB-Gene3D:von Willebrand factor A-li…
Unnamed	TTHERM_00218379	XP_006874135	-	32.4671	9.6068	10.4752	17.6713	;Annotation=DB-Pfam:E3 ubiquitin-protein ligase CHFR, cysteine rich domain with multizinc binding;Forkhead-associated (FHA) domain;E3 ubiquitin-protein ligase CHFR, cysteine rich domain with multizinc binding;Forkhead-associated (FHA) domain;DB-PANTHER:E3 ubiquitin-protein ligase CHFR;E3 ubiquitin-protein ligase CHFR;DB-SUPERFAMILY:SMAD/FHA domain superfamily;SMAD/FHA domain superfamily;DB-SMART:…
Unnamed	TTHERM_00218360	XP_001443432	7838594	35.7626	11.9769	15.0254	23.8509	PX-SNX-like domain protein;Annotation=DB-Pfam:Phox homology;Phox homology;DB-SUPERFAMILY:PX domain superfamily;PX domain superfamily;DB-SMART:Phox homology;Phox homology;DB-Gene3D:PX domain superfamily;PX domain superfamily;DB-ProSiteProfiles:Phox homology;Phox homology;;
Unnamed	TTHERM_00218350	XP_001020507	7838593	29.1953	9.12962	6.08364	18.6436	hypothetical protein;
Unnamed	TTHERM_00218340	XP_001443232	7838592	35.7608	16.0041	15.5863	24.7365	hypothetical protein;
VMA16	TTHERM_00218330	XP_023547273	7838591	38.2402	14.9568	15.0978	24.7068	VMA16 vacuolar proton-ATPase subunit C proteolipid protein;Annotation=DB-Pfam:V-ATPase proteolipid subunit C-like domain;V-ATPase proteolipid subunit C-like domain;DB-PRINTS:V-ATPase proteolipid subunit;V-ATPase proteolipid subunit;DB-SUPERFAMILY:F/V-ATP synthase subunit C superfamily;F/V-ATP synthase subunit C superfamily;DB-Gene3D:F/V-ATP synthase subunit C superfamily;F/V-ATP synthase subunit …
DRP7	TTHERM_00218320	XP_004361652	7838590	55.2963	15.6391	17.5393	34.9321	DRP7 dynamin central region family protein;Annotation=DB-PANTHER:Dynamin;Dynamin;DB-Pfam:Dynamin GTPase effector;Dynamin, N-terminal;Dynamin stalk domain;Dynamin GTPase effector;Dynamin, N-terminal;Dynamin stalk domain;DB-PRINTS:Dynamin;Dynamin;DB-SUPERFAMILY:P-loop containing nucleoside triphosphate hydrolase;P-loop containing nucleoside triphosphate hydrolase;DB-Gene3D:P-loop containing nucleos…
Unnamed	TTHERM_00218310	XP_001030749	7838589	36.7281	10.7735	13.9202	18.9483	calmodulin-domain kinase;Annotation=DB-PANTHER:Calcium-dependent Serine/Threonine Protein Kinases;Calcium-dependent Serine/Threonine Protein Kinases;DB-Pfam:EF-hand domain;Protein kinase domain;EF-hand domain;Protein kinase domain;DB-SUPERFAMILY:Protein kinase-like domain superfamily;EF-hand domain pair;Protein kinase-like domain superfamily;EF-hand domain pair;DB-SMART:Protein kinase domain;EF-h…
Unnamed	TTHERM_00218300	XP_001020502	7838588	24.7704	10.8165	9.9487	12.8599	hypothetical protein;Annotation=DB-SUPERFAMILY:WD40-repeat-containing domain superfamily;WD40-repeat-containing domain superfamily;;
Unnamed	TTHERM_00218290	XP_026328677	7838587	32.8399	8.81717	9.2129	17.9694	PH domain protein;Annotation=DB-PANTHER:GPCR-associated LMBR1 domain-containing protein;GPCR-associated LMBR1 domain-containing protein;DB-Pfam:Pleckstrin homology domain;LMBR1-like membrane protein;Pleckstrin homology domain;LMBR1-like membrane protein;DB-SMART:Pleckstrin homology domain;Pleckstrin homology domain;DB-Gene3D:PH-like domain superfamily;PH-like domain superfamily;DB-ProSiteProfiles…
Unnamed	TTHERM_00218285	XP_012654178	-	28.4325	6.03771	7.0058	15.2457	-
TRM3	TTHERM_00218280	XP_015630767	7838586	37.3007	11.5501	11.4482	20.9154	TRM3 TrmH family RNA methyltransferase;Annotation=DB-Pfam:tRNA/rRNA methyltransferase, SpoU type;tRNA/rRNA methyltransferase, SpoU type;DB-PANTHER:Probable methyltransferase Trm3/TARBP1;Probable methyltransferase Trm3/TARBP1;DB-SUPERFAMILY:Alpha/beta knot methyltransferases;Alpha/beta knot methyltransferases;DB-Gene3D:tRNA (guanine-N1-)-methyltransferase, N-terminal;tRNA (guanine-N1-)-methyltrans…
Unnamed	TTHERM_00218275	XP_012654177	-	29.6043	8.15424	5.97427	15.7545	-
Unnamed	TTHERM_00218270	XP_004039648	7838585	9.91173	3.44897	3.28805	6.72954	START domain protein;Annotation=DB-Pfam:START domain;START domain;DB-PANTHER:StAR-related lipid transfer protein 5/6;StAR-related lipid transfer protein 5/6;DB-Gene3D:START-like domain superfamily;START-like domain superfamily;DB-ProSiteProfiles:START domain;START domain;;
Unnamed	TTHERM_00218265	-	-	0.0833333	0	0.326879	0.0285714	-
Unnamed	TTHERM_00218260	XP_001020498	7838584	0.412644	0.2	0.0454545	0.267316	transmembrane protein putative;
Unnamed	TTHERM_00218250	XP_013088857	7838583	25.632	1.37136	4.60831	11.7726	A C2HC-type zinc-finger protein;Annotation=DB-PANTHER:Zinc finger C2HC domain-containing protein 1A/B-like;Zinc finger C2HC domain-containing protein 1A/B-like;DB-ProSiteProfiles:Zinc finger, C2HC/C3H-type;Zinc finger, C2HC/C3H-type;Zinc finger, C2HC/C3H-type;Zinc finger, C2HC/C3H-type;;
Unnamed	TTHERM_00218240	XP_001020496	7838582	29.4233	10.4711	11.3109	16.6255	hypothetical protein;
Unnamed	TTHERM_00218230	-	-	14.4103	3.86761	2.39935	6.37236	-
Unnamed	TTHERM_00218220	XP_001020494	7838580	18.3935	2.69043	1.83547	5.80508	hypothetical protein;Annotation=DB-PANTHER:TKL Ser/Thr protein kinase;TKL Ser/Thr protein kinase;DB-SUPERFAMILY:Growth factor receptor cysteine-rich domain superfamily;Growth factor receptor cysteine-rich domain superfamily;DB-SMART:Furin-like repeat;Furin-like repeat;;
Unnamed	TTHERM_00217232	XP_001470901	7838579	34.4267	9.9801	11.8524	18.5292	DNA double-strand break repair rad50 ATPase putative;
Unnamed	TTHERM_00217210	XP_001020492	7838577	21.242	1.38563	3.29914	10.4789	hypothetical protein;Annotation=DB-PANTHER:TKL Ser/Thr protein kinase;TKL Ser/Thr protein kinase;DB-SUPERFAMILY:Growth factor receptor cysteine-rich domain superfamily;Growth factor receptor cysteine-rich domain superfamily;;
Unnamed	TTHERM_00217200	XP_004031355	7838576	33.7298	8.09646	8.09538	19.3161	zinc finger C2H2 type family protein;Annotation=DB-ProSitePatterns:Zinc finger C2H2-type;Zinc finger C2H2-type;DB-ProSiteProfiles:Zinc finger C2H2-type;Zinc finger C2H2-type;;
Unnamed	TTHERM_00217190	XP_001020490	7838575	44.3554	5.05747	6.51899	18.1396	hypothetical protein;
Unnamed	TTHERM_00217180	XP_004030530	7838574	49.9113	16.5875	19.6853	33.5658	kinase domain protein;Annotation=DB-Pfam:Protein kinase domain;Protein kinase domain;DB-PANTHER:Serine/Arginine-Rich Protein Kinases;Serine/Arginine-Rich Protein Kinases;DB-SUPERFAMILY:Protein kinase-like domain superfamily;Protein kinase-like domain superfamily;DB-SMART:Protein kinase domain;Protein kinase domain;DB-ProSitePatterns:Serine/threonine-protein kinase, active site;Protein kinase, ATP…
Unnamed	TTHERM_00217170	XP_001020488	7838573	21.8024	4.14057	6.59862	11.7314	hypothetical protein;
NRK17	TTHERM_00216171	XP_002508616	7838571	42.0283	15.0214	15.3374	23.3435	NRK17 plant dual-specificity MAP kinase kinase family domain protein;Annotation=DB-PANTHER:NEK Ser/Thr protein kinase family, NIMA subfamily;NEK Ser/Thr protein kinase family, NIMA subfamily;DB-Pfam:Protein kinase domain;Protein kinase domain;DB-SUPERFAMILY:Protein kinase-like domain superfamily;Protein kinase-like domain superfamily;DB-ProSitePatterns:Protein kinase, ATP binding site;Serine/thre…
Unnamed	TTHERM_00216169	XP_012654175	-	0.972487	0.608325	0.238095	0.33185	-
Unnamed	TTHERM_00216168	-	-	4.96705	0.881156	1.16311	1.00361	-
Unnamed	TTHERM_00216150	XP_016303728	7838569	21.0279	8.96941	8.9108	11.9338	telomere stability/silencing protein;Annotation=DB-PANTHER:RNA Processing and DNA Damage Response Regulator;RNA Processing and DNA Damage Response Regulator;DB-Pfam:SDE2-like, C-terminal domain;Sde2, N-terminal ubiquitin domain;SDE2-like, C-terminal domain;Sde2, N-terminal ubiquitin domain;;
Unnamed	TTHERM_00216140	XP_018636032	7838568	25.8414	8.58235	10.6492	15.0842	DNA topoisomerase;Annotation=DB-Pfam:DNA topoisomerase, type IA, central;Zinc finger, CCHC-type;DNA topoisomerase, type IA, zn finger;TOPRIM domain;DNA topoisomerase, type IA, central;Zinc finger, CCHC-type;DNA topoisomerase, type IA, zn finger;TOPRIM domain;DB-PANTHER:DNA topoisomerase, type IA;DNA topoisomerase, type IA;DB-PRINTS:DNA topoisomerase, type IA, central;DNA topoisomerase, type IA, c…
Unnamed	TTHERM_00216130	XP_015040263	7838567	7.36268	0.586089	1.34437	2.91868	oxidoreductase short chain dehydrogenase/reductase family protein;Annotation=DB-Pfam:Short-chain dehydrogenase/reductase SDR;Short-chain dehydrogenase/reductase SDR;DB-PRINTS:Short-chain dehydrogenase/reductase SDR;Short-chain dehydrogenase/reductase SDR;DB-SUPERFAMILY:NAD(P)-binding domain superfamily;NAD(P)-binding domain superfamily;;
Unnamed	TTHERM_00216120	XP_001020482	7838566	23.9996	4.90521	3.01502	10.6655	hypothetical protein;Annotation=DB-Gene3D:Leucine-rich repeat domain superfamily;Leucine-rich repeat domain superfamily;;
Unnamed	TTHERM_00216110	XP_001007830	7839422	35.2245	6.78236	9.01151	22.8373	ATPase histidine kinase- DNA gyrase B;Annotation=DB-Pfam:Signal transduction histidine kinase, dimerisation/phosphoacceptor domain;Histidine kinase/HSP90-like ATPase;Signal transduction response regulator, receiver domain;Signal transduction histidine kinase, dimerisation/phosphoacceptor domain;Histidine kinase/HSP90-like ATPase;Signal transduction response regulator, receiver domain;DB-PANTHER:T…
Unnamed	TTHERM_00216100	XP_019535798	7839421	6.71823	0.330182	1.19946	0.63468	dual-specificity kinase domain protein;Annotation=DB-Pfam:Protein kinase domain;Protein kinase domain;DB-SUPERFAMILY:Protein kinase-like domain superfamily;Protein kinase-like domain superfamily;DB-SMART:Protein kinase domain;Protein kinase domain;DB-ProSitePatterns:Protein kinase, ATP binding site;Serine/threonine-protein kinase, active site;Protein kinase, ATP binding site;Serine/threonine-prot…
Unnamed	TTHERM_00216090	XP_001022050	7839420	33.2125	7.0966	6.51216	18.0944	hypothetical protein;
Unnamed	TTHERM_00216080	XP_001020478	7839419	0.24	0.0869565	0	0.0666667	hypothetical protein;
Unnamed	TTHERM_00216060	XP_027051039	7839418	32.9317	15.3119	14.0924	19.7146	BP28CT domain protein;Annotation=DB-PANTHER:U3 small nucleolar RNA-associated protein 10;U3 small nucleolar RNA-associated protein 10;DB-Pfam:BP28, C-terminal domain;BP28, C-terminal domain;DB-SMART:BP28, C-terminal domain;BP28, C-terminal domain;DB-Gene3D:Armadillo-like helical;Armadillo-like helical;;
Unnamed	TTHERM_00216059	-	-	16.2804	4.39525	5.48889	8.43822	;Annotation=DB-SUPERFAMILY:WD40-repeat-containing domain superfamily;WD40-repeat-containing domain superfamily;DB-Gene3D:WD40/YVTN repeat-like-containing domain superfamily;WD40/YVTN repeat-like-containing domain superfamily;;
NHP6B	TTHERM_00216040	XP_005808478	7839416	20.133	4.02561	5.13214	11.0584	high mobility group (HMG) box protein;Annotation=DB-Pfam:High mobility group box domain;High mobility group box domain;DB-PANTHER:High Mobility Group Box (HMGB);High Mobility Group Box (HMGB);DB-SUPERFAMILY:High mobility group box domain superfamily;High mobility group box domain superfamily;DB-SMART:High mobility group box domain;High mobility group box domain;DB-Gene3D:High mobility group box d…
Unnamed	TTHERM_00216030	XP_001010499	7839415	37.0226	10.8204	11.5313	19.1886	hypothetical protein;Annotation=DB-SUPERFAMILY:Alpha/Beta hydrolase fold;Alpha/Beta hydrolase fold;DB-Gene3D:Alpha/Beta hydrolase fold;Alpha/Beta hydrolase fold;;
Unnamed	TTHERM_00216011	-	-	0.170413	0.155492	0.20199	0.168966	-
FTT18	TTHERM_00216010	XP_011097537	7839413	16.629	5.58456	6.68626	11.7008	FTT18 Bmh1 14-3-3 family protein;Annotation=DB-PANTHER:14-3-3 protein;14-3-3 protein;DB-Pfam:14-3-3 domain;14-3-3 domain;DB-PRINTS:14-3-3 protein;14-3-3 protein;DB-SUPERFAMILY:14-3-3 domain superfamily;14-3-3 domain superfamily;DB-SMART:14-3-3 domain;14-3-3 domain;DB-Gene3D:14-3-3 domain superfamily;14-3-3 domain superfamily;DB-PIRSF:14-3-3 protein;14-3-3 protein;;
Unnamed	TTHERM_00216000	XP_004039962	7839412	27.5884	8.98743	6.95231	17.6765	amine-terminal domain guanylate-binding protein;Annotation=DB-Pfam:Phox homology;Guanylate-binding protein, N-terminal;Phox homology;Guanylate-binding protein, N-terminal;DB-SUPERFAMILY:PX domain superfamily;P-loop containing nucleoside triphosphate hydrolase;PX domain superfamily;P-loop containing nucleoside triphosphate hydrolase;DB-SMART:Phox homology;Phox homology;DB-Gene3D:PX domain superfam…
Unnamed	TTHERM_00215990	XP_004035350	7839411	23.1308	2.80522	2.94909	12.0136	transmembrane protein putative;
Unnamed	TTHERM_00215980	XP_001020468	7839410	28.4882	5.11103	5.64955	12.3206	transmembrane protein putative;
Unnamed	TTHERM_00215970	XP_004349790	7839409	35.2472	8.75274	10.3437	20.5175	nuclear elongation and deformation protein;Annotation=DB-PANTHER:LIPIN family;LIPIN family;DB-Pfam:Lipin/Ned1/Smp2 (LNS2);Lipin, N-terminal;Lipin/Ned1/Smp2 (LNS2);Lipin, N-terminal;DB-SUPERFAMILY:HAD-like superfamily;HAD-like superfamily;DB-SMART:LNS2/PITP;LNS2/PITP;DB-Gene3D:HAD superfamily;HAD superfamily;;
AOS2	TTHERM_00215960	XP_025797255	7839408	41.95	10.3237	8.5186	17.945	ThiF family protein;Annotation=DB-Pfam:THIF-type NAD/FAD binding fold;THIF-type NAD/FAD binding fold;DB-PANTHER:ThiF/MoeB/HesA family;ThiF/MoeB/HesA family;DB-SUPERFAMILY:Ubiquitin-activating enzyme;Ubiquitin-activating enzyme;DB-PIRSF:NEDD8-activating enzyme E1 regulatory subunit APP-BP1;NEDD8-activating enzyme E1 regulatory subunit APP-BP1;;
Unnamed	TTHERM_00215950	XP_001314210	7839407	26.0462	8.44005	6.91905	18.7567	Serine/Threonine kinase domain protein;Annotation=DB-Pfam:Protein kinase domain;Protein kinase domain;DB-SUPERFAMILY:Protein kinase-like domain superfamily;Protein kinase-like domain superfamily;DB-ProSitePatterns:Serine/threonine-protein kinase, active site;Serine/threonine-protein kinase, active site;DB-SMART:Protein kinase domain;Protein kinase domain;DB-ProSiteProfiles:Protein kinase domain;P…
Unnamed	TTHERM_00215940	XP_001020464	7839406	0.502009	0.0454545	0.121324	0.0434783	hypothetical protein;
Unnamed	TTHERM_00215930	XP_001438267	7839405	38.838	9.17883	10.6699	23.8171	hypothetical protein;
Unnamed	TTHERM_00215925	-	-	21.1612	6.64136	6.46324	12.918	-
Unnamed	TTHERM_00215920	XP_001457697	7839404	34.8096	14.785	13.6411	25.6341	hypothetical protein;
Unnamed	TTHERM_00215910	XP_001020461	7839403	27.5932	9.31069	7.97433	13.8481	hypothetical protein;
Unnamed	TTHERM_00215893	-	-	2.74983	0.474552	0.259223	1.63728	;Annotation=DB-SUPERFAMILY:UBA-like superfamily;UBA-like superfamily;DB-ProSiteProfiles:Ubiquitin-associated domain;Ubiquitin-associated domain;;
Unnamed	TTHERM_00215890	XP_001020459	7839401	17.2953	4.56558	3.38696	10.278	hypothetical protein;
Unnamed	TTHERM_00215884	XP_001458216	7839400	32.4683	4.68314	5.89009	15.8549	myosin-10 protein putative;Annotation=DB-SUPERFAMILY:Armadillo-type fold;Armadillo-type fold;;
Unnamed	TTHERM_00215880	XP_015135840	7843505	34.656	6.05093	8.53887	15.8896	transmembrane protein putative;Annotation=DB-Pfam:R-spondin, Fu-CRD domain;R-spondin, Fu-CRD domain;DB-SUPERFAMILY:Growth factor receptor cysteine-rich domain superfamily;Growth factor receptor cysteine-rich domain superfamily;Growth factor receptor cysteine-rich domain superfamily;Growth factor receptor cysteine-rich domain superfamily;Growth factor receptor cysteine-rich domain superfamily;Grow…
Unnamed	TTHERM_00215882	XP_012654169	-	44.3974	4	12.738	25.7585	-
Unnamed	TTHERM_00535120	XP_023302992	7842702	9.76045	4.36389	3.91329	6.1443	MFS transporter;Annotation=DB-PANTHER:Major Facilitator Superfamily Sugar Transporters;DB-Pfam:Major facilitator, sugar transporter-like;DB-SUPERFAMILY:MFS transporter superfamily;DB-ProSitePatterns:Sugar transporter, conserved site;DB-Gene3D:MFS transporter superfamily;DB-ProSiteProfiles:Major facilitator superfamily domain;;
Unnamed	TTHERM_00535140	XP_001023423	7843854	30.6853	15.7038	14.2722	21.0781	hypothetical protein;
HEM1	TTHERM_00535150	XP_001010783	7843856	10.2099	4.75364	6.92885	7.46	HEM1 protozoan/cyanobacterial globin family protein;Annotation=DB-Pfam:Truncated hemoglobin;DB-SUPERFAMILY:Globin-like superfamily;DB-ProSitePatterns:Globin, bacterial-like, conserved site;DB-Gene3D:Globin/Protoglobin;DB-PIRSF:Truncated hemoglobin, group 1;;
Unnamed	TTHERM_00535160	XP_004036964	7843857	35.7314	12.0687	10.3009	20.5167	hypothetical protein;
Unnamed	TTHERM_00535165	XP_012655243	-	23.6971	2.39924	2.25833	7.46823	-
Unnamed	TTHERM_00535170	XP_001023426	7843855	31.6992	14.6856	10.9246	21.0357	hypothetical protein;Annotation=DB-Pfam:NT-type C2 domain;DB-ProSiteProfiles:NT-type C2 domain;;
Unnamed	TTHERM_00535180	XP_004037309	7843858	38.354	8.6611	4.77163	20.4323	hypothetical protein;
Unnamed	TTHERM_00535190	XP_001438760	7843859	30.0682	10.9017	11.0381	20.6948	Serine/Threonine kinase domain protein;Annotation=DB-PANTHER:Serine/threonine-protein kinase Atg1-like;DB-Pfam:Protein kinase domain;DB-SUPERFAMILY:Protein kinase-like domain superfamily;DB-SMART:Protein kinase domain;DB-ProSitePatterns:Protein kinase, ATP binding site;Serine/threonine-protein kinase, active site;DB-ProSiteProfiles:Protein kinase domain;;
Unnamed	TTHERM_00535200	XP_003380623	7843860	29.4242	3.44416	4.12292	9.62286	beta-Pak interactive eXchange factor Src-like 3 domain protein;Annotation=DB-PANTHER:SH3 and multiple ankyrin repeat domains protein;DB-Pfam:SH3 domain;DB-SUPERFAMILY:SH3-like domain superfamily;DB-SMART:SH3 domain;DB-ProSiteProfiles:SH3 domain;;
Unnamed	TTHERM_00535210	XP_001427290	7843861	39.3214	9.13925	11.3999	21.6885	hypothetical protein;Annotation=DB-Pfam:Piercer of microtubule wall 1/2;;
Unnamed	TTHERM_00535220	XP_001023431	7843862	22.2407	3.62785	2.79929	5.65314	ubiquitin carboxy-terminal hydrolase;Annotation=DB-PANTHER:Ubiquitin carboxyl-terminal hydrolase;DB-Pfam:Peptidase C19, ubiquitin carboxyl-terminal hydrolase;DB-SUPERFAMILY:Papain-like cysteine peptidase superfamily;DB-ProSitePatterns:Ubiquitin specific protease, conserved site;DB-ProSiteProfiles:Ubiquitin specific protease domain;;
Unnamed	TTHERM_00535230	XP_012655244	7843863	34.3276	3.34487	4.25715	13.3694	hypothetical protein;Annotation=DB-PRINTS:GCR1-cAMP receptor;DB-ProSiteProfiles:GPCR, rhodopsin-like, 7TM;;
Unnamed	TTHERM_00535240	XP_001023433	7843864	24.2918	3.24665	3.52388	11.4196	hypothetical protein;
RNH11	TTHERM_00535250	XP_028197573	7843865	19.0293	5.99712	7.25162	11.314	RNH11 ribonuclease HI;Annotation=DB-Pfam:Ribonuclease H domain;DB-SUPERFAMILY:Ribonuclease H-like superfamily;DB-Gene3D:Ribonuclease H superfamily;DB-ProSiteProfiles:Ribonuclease H domain;;
LSC2&nbsp	TTHERM_00535260	XP_003747680	7843866	31.1088	14.9313	15.6635	23.7102	succinyl-CoA ligase [GDP-forming] subunit beta;Annotation=DB-Hamap:Succinate--CoA ligase-like, beta subunit;DB-Pfam:ATP-citrate synthase/succinyl-CoA ligase, C-terminal domain;ATP-grasp fold, succinyl-CoA synthetase-type;DB-PANTHER:Succinate--CoA ligase-like, beta subunit;DB-SUPERFAMILY:Succinyl-CoA synthetase-like;DB-Gene3D:ATP-grasp fold, subdomain 1;Succinyl-CoA synthetase-like;DB-PIRSF:Succin…
Unnamed	TTHERM_00535269	XP_012655245	-	0.648696	0.317037	0.514743	0.157895	-
Unnamed	TTHERM_00535290	XP_017225934	7843869	0.890593	0.32572	0.622774	0.520464	transmembrane protein putative;Annotation=DB-Pfam:Cyclin PHO80-like;DB-PANTHER:Cyclin PHO80-like;DB-SUPERFAMILY:Cyclin-like superfamily;;
Unnamed	TTHERM_00535321	-	-	12.4224	2.90176	1.2781	4.02256	-
Unnamed	TTHERM_00535322	-	-	0.141626	0	0.0588235	0	-
Unnamed	TTHERM_00535323	XP_012656113	-	26.4038	6.99269	7.1272	16.727	;Annotation=DB-SUPERFAMILY:Pectin lyase fold/virulence factor;Growth factor receptor cysteine-rich domain superfamily;;
Unnamed	TTHERM_00535380	XP_001020363	7826542	31.8749	4.31206	6.2064	17.5484	transmembrane protein putative;Annotation=DB-SUPERFAMILY:Pectin lyase fold/virulence factor;Growth factor receptor cysteine-rich domain superfamily;DB-SMART:Furin-like repeat;DB-CDD:Furin-like repeat;;
Unnamed	TTHERM_00535390	XP_001023448	7826543	20.6818	2.96068	2.99953	5.29406	hypothetical protein;
Unnamed	TTHERM_00535400	XP_001433313	7826544	42.3022	14.0595	10.5004	23.0841	kinase domain protein;Annotation=DB-PANTHER:Catalytically Inactive Kinase-Related Protein;DB-Pfam:Protein kinase domain;DB-SUPERFAMILY:Armadillo-type fold;Protein kinase-like domain superfamily;DB-SMART:Protein kinase domain;DB-Gene3D:Armadillo-like helical;DB-ProSiteProfiles:Protein kinase domain;;
Unnamed	TTHERM_00535410	XP_001023450	7826545	24.4561	11.0527	9.97975	17.5629	transmembrane protein putative;Annotation=DB-Pfam:Target SNARE coiled-coil homology domain;DB-SUPERFAMILY:SNARE;DB-ProSiteProfiles:Target SNARE coiled-coil homology domain;;
Unnamed	TTHERM_00535420	XP_001023451	7826546	16.9676	5.44039	5.1833	9.23924	hypothetical protein;
MRNO40	TTHERM_00535430	XP_001015735	7826547	44.8705	12.9661	11.2752	29.9282	MORN motif protein;Annotation=DB-Pfam:MORN repeat;DB-SMART:MORN repeat;;
Unnamed	TTHERM_00535440	XP_001023453	7826548	29.852	8.28146	9.44484	16.2849	hypothetical protein;
Unnamed	TTHERM_00535450	XP_001439370	7826549	42.206	15.6791	22.327	30.2132	hypothetical protein;
Unnamed	TTHERM_00535455	XP_012655250	-	43.4236	8.13402	9.333	24.4162	;Annotation=DB-SUPERFAMILY:EF-hand domain pair;DB-ProSiteProfiles:EF-hand domain;;
Unnamed	TTHERM_00535460	XP_001023455	7826550	32.2406	2.242	0.800998	12.6188	hypothetical protein;
MPH1	TTHERM_00535470	XP_001908912	7826551	23.1321	5.44223	5.7598	9.2838	MPH1 type III restriction enzyme res subunit;Annotation=DB-Pfam:Helicase, C-terminal domain-like;Helicase/UvrB, N-terminal;DB-SUPERFAMILY:P-loop containing nucleoside triphosphate hydrolase;DB-SMART:Helicase superfamily 1/2, ATP-binding domain;Helicase, C-terminal domain-like;DB-Gene3D:P-loop containing nucleoside triphosphate hydrolase;P-loop containing nucleoside triphosphate hydrolase;P-loop c…
Unnamed	TTHERM_00535480	XP_001023457	7826552	20.3677	3.53557	4.65764	9.1509	transmembrane protein putative;
Unnamed	TTHERM_00535490	XP_001023458	7826553	26.3367	7.58735	6.47777	16.4007	transmembrane protein putative;
Unnamed	TTHERM_00535500	XP_001424418	7826554	29.2718	7.5533	6.79279	17.4721	DnaJ domain protein;Annotation=DB-Pfam:DnaJ domain;DB-SUPERFAMILY:Chaperone J-domain superfamily;DB-Gene3D:Chaperone J-domain superfamily;DB-CDD:DnaJ domain;DB-ProSiteProfiles:DnaJ domain;;
Unnamed	TTHERM_00535510	XP_001023460	7826555	1.01304	0.330779	0.940932	0.979623	kinase domain protein;Annotation=DB-PANTHER:Ran GTPase-activating protein;DB-Gene3D:Leucine-rich repeat domain superfamily;;
Unnamed	TTHERM_00535520	XP_001023461	7826556	23.3824	6.73908	7.08911	11.4372	hypothetical protein;
Unnamed	TTHERM_00535530	XP_001023462	7826557	39.7233	10.5249	11.2942	24.6656	hypothetical protein;
Unnamed	TTHERM_00535535	-	-	23.251	7.10096	7.37456	10.4959	-
Unnamed	TTHERM_00535540	XP_001431129	7826558	33.8426	7.04947	7.53911	19.8377	protein phosphatase 2c;Annotation=DB-PANTHER:Protein phosphatase 2C;DB-Pfam:PPM-type phosphatase-like domain;DB-SUPERFAMILY:PPM-type phosphatase-like domain superfamily;DB-SMART:PPM-type phosphatase-like domain;DB-Gene3D:PPM-type phosphatase-like domain superfamily;DB-CDD:PPM-type phosphatase-like domain;DB-ProSiteProfiles:PPM-type phosphatase-like domain;;
Unnamed	TTHERM_00535550	XP_001440956	7826559	21.3479	7.14552	8.27377	13.3492	ribosomal protein S6;Annotation=DB-Pfam:Small ribosomal subunit protein bS6;DB-PANTHER:Small ribosomal subunit protein bS6;DB-SUPERFAMILY:Small ribosomal subunit protein bS6 superfamily;DB-Gene3D:Translation elongation factor EF1B/small ribosomal subunit protein bS6;;
Unnamed	TTHERM_00535555	XP_023029701	-	19.4544	6.89551	7.78206	11.6503	;Annotation=DB-Pfam:PPM-type phosphatase-like domain;Forkhead-associated (FHA) domain;DB-PANTHER:Protein phosphatase 2C;DB-SUPERFAMILY:SMAD/FHA domain superfamily;PPM-type phosphatase-like domain superfamily;DB-Gene3D:PPM-type phosphatase-like domain superfamily;DB-CDD:PPM-type phosphatase-like domain;DB-SMART:PPM-type phosphatase-like domain;DB-ProSitePatterns:PPM-type phosphatase, divalent cati…
Unnamed	TTHERM_00535560	XP_001023465	7826560	28.9957	11.7293	12.8306	19.9661	carrier protein;Annotation=DB-SUPERFAMILY:Mitochondrial carrier domain superfamily;DB-Gene3D:Mitochondrial carrier domain superfamily;DB-ProSiteProfiles:Mitochondrial substrate/solute carrier;;
Unnamed	TTHERM_00535570	XP_009159051	7826561	30.8788	10.1386	13.0607	17.9752	Ibr domain protein;Annotation=DB-PANTHER:E3 ubiquitin ligase RBR family;DB-Pfam:IBR domain;DB-ProSiteProfiles:TRIAD supradomain;;
Unnamed	TTHERM_00535580	XP_008111056	7826562	1.19973	0.420745	0.461214	0.467375	surfactant protein B containing protein;Annotation=DB-PANTHER:Acyloxyacyl hydrolase;DB-Pfam:Acyloxyacyl hydrolase, N-terminal domain;GDSL lipase/esterase;DB-SUPERFAMILY:Saposin-like;DB-SMART:Saposin B type domain;DB-Gene3D:SGNH hydrolase superfamily;DB-ProSiteProfiles:Saposin B type domain;;
Unnamed	TTHERM_00535590	XP_001023468	7826563	38.648	8.21676	7.86516	18.8492	PX domain protein;
Unnamed	TTHERM_00535600	-	-	39.741	4.93239	5.05343	18.268	-
Unnamed	TTHERM_00535610	XP_001457332	7826565	9.77106	1.72399	3.3354	3.39169	transmembrane protein putative;
Unnamed	TTHERM_00535620	XP_004039264	7826566	37.0398	4.5973	7.29105	19.0192	PUB domain protein;Annotation=DB-Pfam:PUB domain;DB-SUPERFAMILY:PUB-like domain superfamily;;
Unnamed	TTHERM_00535630	XP_002672495	7826567	28.2018	7.75085	5.50149	16.6201	lipoate-protein ligase A;Annotation=DB-PANTHER:Lipoyltransferase/lipoate-protein ligase;DB-Pfam:Biotinyl protein ligase (BPL) and lipoyl protein ligase (LPL), catalytic domain;Lipoate protein ligase, C-terminal;DB-SUPERFAMILY:Class II Aminoacyl-tRNA synthetase/Biotinyl protein ligase (BPL) and lipoyl protein ligase (LPL);DB-NCBIfam:Lipoyltransferase/lipoate-protein ligase;DB-Gene3D:Class II Amino…
Unnamed	TTHERM_00535640	XP_001454030	7826568	8.9881	1.79821	2.81263	3.28931	glycoside hydrolase family 31 protein;Annotation=DB-Pfam:Glycoside hydrolase family 31, TIM barrel domain;Glycosyl hydrolase family 31, C-terminal domain;Glycoside hydrolase family 31, N-terminal domain;DB-SUPERFAMILY:Galactose mutarotase-like domain superfamily;Glycoside hydrolase superfamily;DB-ProSitePatterns:Glycosyl hydrolases family 31, active site;Glycosyl hydrolases family 31, conserved s…
Unnamed	TTHERM_00535645	XP_012655252	-	41.7546	3.82493	4.9364	18.947	;Annotation=DB-Gene3D:Leucine-rich repeat domain superfamily;;
Unnamed	TTHERM_00535650	XP_001023474	7826569	42.0817	6.18021	5.10682	20.1253	hypothetical protein;Annotation=DB-PANTHER:Cell Division and Infection-Related Protein;DB-Gene3D:Leucine-rich repeat domain superfamily;DB-ProSiteProfiles:Leucine-rich repeat;;
Unnamed	TTHERM_00535660	XP_001442015	7826570	21.6014	4.8629	5.10547	9.11706	D-alanyl-D-alanine carboxypeptidase family protein;Annotation=DB-Pfam:Peptidase S11, D-alanyl-D-alanine carboxypeptidase A, N-terminal;DB-PRINTS:Peptidase S11, D-alanyl-D-alanine carboxypeptidase A;DB-SUPERFAMILY:Beta-lactamase/transpeptidase-like;DB-Gene3D:Beta-lactamase/transpeptidase-like;;
Unnamed	TTHERM_00535669	XP_027051726	7826571	27.7431	6.25781	6.84161	14.0172	HECT domain ubiquitin transferase;Annotation=DB-PANTHER:Ubiquitin-protein ligase E3A/B/C-like;DB-Pfam:HECT domain;DB-SUPERFAMILY:HECT, E3 ligase catalytic domain;DB-SMART:HECT domain;DB-ProSiteProfiles:HECT domain;DB-CDD:HECT domain;;
Unnamed	TTHERM_00535670	XP_004031102	7826572	20.0855	6.84298	5.42853	10.886	hypothetical protein;
Unnamed	TTHERM_00535680	XP_005536664	7826573	3.98852	2.60987	3.40508	2.57244	fatty acid desaturase;Annotation=DB-Pfam:Fatty acid desaturase domain;DB-PANTHER:Fatty acid desaturase;;
Unnamed	TTHERM_00535690	XP_012059314	7826574	27.1701	8.73283	9.11369	17.1419	TIP41like family protein;Annotation=DB-PANTHER:Phosphatase regulators and Met sulfoxide reductases;DB-Pfam:TIP41-like protein;;
Unnamed	TTHERM_00535700	XP_001033395	7826575	39.8153	8.11054	11.544	18.8475	FHA domain protein;Annotation=DB-Pfam:Forkhead-associated (FHA) domain;Zinc finger, RING-CH-type;DB-SUPERFAMILY:SMAD/FHA domain superfamily;DB-SMART:Forkhead-associated (FHA) domain;Zinc finger, RING-CH-type;DB-Gene3D:Zinc finger, RING/FYVE/PHD-type;DB-ProSiteProfiles:Forkhead-associated (FHA) domain;Zinc finger, RING-CH-type;;
Unnamed	TTHERM_00535705	XP_001019311	-	42.7942	9.46932	11.8493	21.8052	;Annotation=DB-Pfam:Cation-transporting P-type ATPase, N-terminal;Cation-transporting P-type ATPase, C-terminal;DB-PRINTS:P-type ATPase;DB-SUPERFAMILY:P-type ATPase, A domain superfamily;HAD-like superfamily;P-type ATPase, transmembrane domain superfamily;P-type ATPase, cytoplasmic domain N;DB-Gene3D:P-type ATPase, cytoplasmic domain N;HAD superfamily;DB-ProSitePatterns:P-type ATPase, phosphoryla…
Unnamed	TTHERM_00535710	XP_001448416	7826576	24.5093	3.57155	6.08907	8.71072	calcium-translocating P-type ATPase PMCA-type family protein;
Unnamed	TTHERM_00535729	-	-	1.1775	0.9	1.38933	0.412813	-
MCF2	TTHERM_00535730	XP_002370602	7826578	10.6485	1.73927	1.59632	4.58777	MCF2 phosphate carrier protein;Annotation=DB-Pfam:Mitochondrial substrate/solute carrier;DB-PANTHER:Mitochondrial phosphate carrier protein SLC25A3/Pic2/Mir1-like;DB-SUPERFAMILY:Mitochondrial carrier domain superfamily;DB-Gene3D:Mitochondrial carrier domain superfamily;DB-ProSiteProfiles:Mitochondrial substrate/solute carrier;Mitochondrial substrate/solute carrier;;
MCF3	TTHERM_00535740	XP_002370602	7826579	11.2345	5.26239	4.95102	7.72887	phosphate carrier protein;Annotation=DB-PANTHER:Mitochondrial phosphate carrier protein SLC25A3/Pic2/Mir1-like;DB-Pfam:Mitochondrial substrate/solute carrier;DB-SUPERFAMILY:Mitochondrial carrier domain superfamily;DB-Gene3D:Mitochondrial carrier domain superfamily;DB-ProSiteProfiles:Mitochondrial substrate/solute carrier;Mitochondrial substrate/solute carrier;Mitochondrial substrate/solute carrie…
Unnamed	TTHERM_00535750	XP_012206755	7826580	42.1083	9.1779	9.97986	26.2446	CDP-alcohol phosphatidyltransferase;Annotation=DB-PANTHER:Choline/ethanolamine phosphotransferase;DB-Pfam:CDP-alcohol phosphatidyltransferase;DB-ProSitePatterns:CDP-alcohol phosphatidyltransferase, conserved site;DB-Gene3D:CDP-alcohol phosphatidyltransferase, transmembrane domain;DB-PIRSF:Choline/ethanolamine phosphotransferase;;
Unnamed	TTHERM_00535760	XP_001019854	7826581	33.845	12.3328	11.0213	19.8627	hypothetical protein;
Unnamed	TTHERM_00535770	XP_001439549	7826582	12.0028	2.36558	3.25002	3.7314	hypothetical protein;
Unnamed	TTHERM_00535780	XP_004649695	7826583	31.882	12.8596	11.814	19.9402	tRNA (guanine(37)-N1)-methyltransferase putative;Annotation=DB-Pfam:SAM-dependent methyltransferase TRM5/TYW2-type;DB-SUPERFAMILY:S-adenosyl-L-methionine-dependent methyltransferase superfamily;DB-Gene3D:S-adenosyl-L-methionine-dependent methyltransferase superfamily;;
Unnamed	TTHERM_00535790	XP_001423597	7826584	27.5507	7.5997	6.67325	15.1606	zinc finger C2H2 type family protein;Annotation=DB-ProSitePatterns:Zinc finger C2H2-type;DB-ProSiteProfiles:Zinc finger C2H2-type;;
Unnamed	TTHERM_00535800	-	-	0.107143	0.137931	0.207895	0.0344828	-
YUH1	TTHERM_00535810	XP_015940350	7826586	35.0021	12.2959	9.81273	21.6145	ubiquitin carboxyl-terminal hydrolase;Annotation=DB-PANTHER:Peptidase C12, ubiquitin carboxyl-terminal hydrolase;DB-Pfam:Peptidase C12, ubiquitin carboxyl-terminal hydrolase;Peptidase C12, C-terminal domain;DB-PRINTS:Peptidase C12, ubiquitin carboxyl-terminal hydrolase;DB-SUPERFAMILY:Papain-like cysteine peptidase superfamily;DB-Gene3D:Peptidase C12, ubiquitin carboxyl-terminal hydrolase superfam…
Unnamed	TTHERM_00535820	XP_028252544	7826587	22.9095	7.39365	6.12397	12.9228	amine-terminal acetyltransferase;Annotation=DB-Pfam:GNAT domain;DB-PANTHER:N-terminal NatB acetyltransferase catalytic subunit;DB-SUPERFAMILY:Acyl-CoA N-acyltransferase;DB-ProSiteProfiles:GNAT domain;;
Unnamed	TTHERM_00535830	XP_014873003	7826588	33.5284	6.63308	6.68775	17.113	ADP-ribosylation factor(Arf)/Arf-like (ARL) small GTPase family protein;Annotation=DB-Pfam:Small GTPase superfamily, ARF/SAR type;DB-PANTHER:Small GTPase superfamily, ARF type;DB-SUPERFAMILY:P-loop containing nucleoside triphosphate hydrolase;DB-SMART:Small GTPase superfamily, ARF/SAR type;DB-NCBIfam:Small GTP-binding protein domain;DB-Gene3D:P-loop containing nucleoside triphosphate hydrolase;;
Unnamed	TTHERM_00535840	XP_009691254	7826589	15.932	3.44686	4.13486	10.6389	AAA domain protein;Annotation=DB-PANTHER:DNA2/NAM7-like helicase;DB-Pfam:DNA2/NAM7 helicase-like, C-terminal;DNA2/NAM7 helicase, helicase domain;DB-SUPERFAMILY:P-loop containing nucleoside triphosphate hydrolase;DB-Gene3D:P-loop containing nucleoside triphosphate hydrolase;P-loop containing nucleoside triphosphate hydrolase;DB-CDD:Upf1-like, C-terminal helicase domain;;
Unnamed	TTHERM_00535850	XP_001023494	7826590	30.3826	8.86296	9.90844	18.309	hypothetical protein;
Unnamed	TTHERM_00535870	XP_024082496	7826592	15.1237	2.37946	0.964693	5.20308	kinase domain protein;Annotation=DB-Pfam:Zinc finger, RING-type;DB-SMART:Zinc finger, RING-type;DB-Gene3D:Zinc finger, RING/FYVE/PHD-type;DB-ProSiteProfiles:Zinc finger, RING-type;;
Unnamed	TTHERM_00535860	XP_011399629	7826591	26.3478	8.83452	7.6949	16.6293	hypothetical protein;
Unnamed	TTHERM_00535940	XP_001330773	-	0.457166	0.105802	0.281192	0.375744	;Annotation=DB-PANTHER:Serine/threonine-protein kinase Atg1-like;DB-Pfam:Protein kinase domain;DB-SUPERFAMILY:Protein kinase-like domain superfamily;DB-ProSitePatterns:Serine/threonine-protein kinase, active site;DB-SMART:Protein kinase domain;DB-ProSiteProfiles:Protein kinase domain;;
Unnamed	TTHERM_00535880	XP_001023497	7826593	34.3241	3.68589	6.49801	13.9542	hypothetical protein;
PUF1	TTHERM_00535890	XP_008790832	7826594	55.4019	10.0138	10.133	31.6116	PUF1 pumilio-family RNA-binding repeat protein;Annotation=DB-Pfam:Pumilio RNA-binding repeat;DB-SUPERFAMILY:Armadillo-type fold;DB-SMART:Pumilio RNA-binding repeat;DB-Gene3D:Armadillo-like helical;DB-ProSiteProfiles:Pumilio homology domain;Pumilio RNA-binding repeat;Pumilio RNA-binding repeat;;
Unnamed	TTHERM_00535900	XP_001023499	7826595	21.4316	3.07406	2.63324	10.3821	hypothetical protein;
Unnamed	TTHERM_00535910	XP_022903495	7826596	33.0929	4.33864	5.96856	14.7092	hect domain and RCC1-like domain protein;Annotation=DB-Pfam:Regulator of chromosome condensation, RCC1;DB-PANTHER:Ubiquitin ligases and GTPase regulators;DB-PRINTS:Regulator of chromosome condensation, RCC1;DB-SUPERFAMILY:Regulator of chromosome condensation 1/beta-lactamase-inhibitor protein II;DB-Gene3D:Regulator of chromosome condensation 1/beta-lactamase-inhibitor protein II;Regulator of chro…
Unnamed	TTHERM_00535920	XP_001023501	7826597	20.8345	4.10451	4.03027	9.36693	hypothetical protein;
Unnamed	TTHERM_00535929	XP_001442259	7826598	49.7862	19.1912	19.2219	33.2086	DNA double-strand break repair rad50 ATPase putative;Annotation=DB-PANTHER:Dynein regulatory complex protein 10;;
Unnamed	TTHERM_00535930	XP_018100961	7826599	26.0611	2.25707	4.37129	10.3019	hypothetical protein;Annotation=DB-Pfam:Ion transport domain;DB-Gene3D:Voltage-dependent channel domain superfamily;;
Unnamed	TTHERM_00535950	XP_001023504	7826601	20.8767	2.23229	5.1052	12.6249	hypothetical protein;
Unnamed	TTHERM_00535960	XP_001455206	7826602	30.1044	4.40977	4.92813	11.5514	NLI interacting factor-like phosphatase;Annotation=DB-Pfam:FCP1 homology domain;DB-PANTHER:Mitochondrial import inner membrane translocase subunit TIM50;DB-SUPERFAMILY:HAD-like superfamily;DB-SMART:FCP1 homology domain;DB-NCBIfam:Dullard phosphatase domain, eukaryotic;DB-Gene3D:HAD superfamily;DB-ProSiteProfiles:FCP1 homology domain;;
Unnamed	TTHERM_00535970	XP_001455030	7826603	18.643	6.15405	6.30624	11.8746	transporter family ABC domain protein;Annotation=DB-PANTHER:ABC transporter A;DB-Pfam:ABC transporter-like, ATP-binding domain;ABC-2 type transporter, transmembrane domain;DB-SUPERFAMILY:P-loop containing nucleoside triphosphate hydrolase;P-loop containing nucleoside triphosphate hydrolase;DB-SMART:AAA+ ATPase domain;DB-ProSitePatterns:ABC transporter-like, conserved site;DB-Gene3D:P-loop contain…
Unnamed	TTHERM_00535980	XP_001023507	7826604	23.1929	6.23366	4.6906	10.9385	GMC oxidoreductase family protein;Annotation=DB-PANTHER:Glucose-methanol-choline oxidoreductase;DB-Pfam:Glucose-methanol-choline oxidoreductase, N-terminal;Glucose-methanol-choline oxidoreductase, C-terminal;DB-SUPERFAMILY:FAD/NAD(P)-binding domain superfamily;DB-ProSitePatterns:Glucose-methanol-choline oxidoreductase, N-terminal;DB-Gene3D:FAD/NAD(P)-binding domain superfamily;DB-PIRSF:Glucose-me…
Unnamed	TTHERM_00535990	-	7826605	22.4537	5.17757	7.4011	10.8959	hypothetical protein;
Unnamed	TTHERM_00537010	XP_001011291	7826607	5.29577	0.925391	1.26913	3.46385	cyclic nucleotide-binding domain protein;Annotation=DB-Pfam:Potassium channel domain;Cyclic nucleotide-binding domain;DB-PANTHER:Potassium/sodium hyperpolarization-activated cyclic nucleotide-gated channel;DB-SUPERFAMILY:Cyclic nucleotide-binding domain superfamily;DB-SMART:Cyclic nucleotide-binding domain;DB-Gene3D:RmlC-like jelly roll fold;DB-CDD:Cyclic nucleotide-binding domain;DB-ProSiteProfi…
Unnamed	TTHERM_00537020	XP_004991474	7826608	28.4828	1.64593	2.86479	10.2888	glycosyl hydrolase family 16 laminarinase;Annotation=DB-PANTHER:Glycosyl Hydrolase Family 16;DB-Pfam:Glycoside hydrolase family 16;DB-SUPERFAMILY:Concanavalin A-like lectin/glucanase domain superfamily;DB-ProSiteProfiles:Glycoside hydrolase family 16;;
Unnamed	TTHERM_00537023	XP_001031713	-	0.928972	0.359266	0.237923	0.51116	;Annotation=DB-Pfam:Protein of unknown function DUF4441;;
Unnamed	TTHERM_00537026	XP_001009275	-	0.90057	0.285714	0.655844	0.451346	;Annotation=DB-Pfam:Protein of unknown function DUF4441;;
Unnamed	TTHERM_00537029	XP_004024232	7826609	29.1497	6.78823	6.74987	16.947	GAF domain protein;Annotation=DB-Pfam:GAF domain;DB-SMART:GAF domain;DB-Gene3D:GAF-like domain superfamily;GAF-like domain superfamily;;
Unnamed	TTHERM_00537030	XP_026537096	7826610	44.156	9.74345	12.3153	24.7316	beige/BEACH domain protein;Annotation=DB-PANTHER:BEACH Domain-Containing;DB-Pfam:BEACH domain;PH-BEACH domain;DB-SUPERFAMILY:Concanavalin A-like lectin/glucanase domain superfamily;WD40-repeat-containing domain superfamily;BEACH domain superfamily;DB-SMART:BEACH domain;WD40 repeat;DB-Gene3D:BEACH domain superfamily;PH-like domain superfamily;WD40/YVTN repeat-like-containing domain superfamily;DB-…
Unnamed	TTHERM_00537040	XP_001026855	7826611	32.6876	6.85303	7.45236	19.7871	hypothetical protein;
Unnamed	TTHERM_00537050	XP_001023515	7826612	19.5065	6.9481	6.82678	12.2901	hypothetical protein;Annotation=DB-Pfam:DnaJ-like protein C11, C-terminal;DB-PANTHER:Mitochondrial inner membrane organizing protein;;
Unnamed	TTHERM_00537055	XP_012655259	-	14.8815	4.63576	4.64128	8.41013	-
Unnamed	TTHERM_00537060	XP_004366793	7826613	17.3009	3.75143	5.17841	9.97489	2-methylcitrate synthase/citrate synthase II;Annotation=DB-PANTHER:Citrate synthase;DB-Pfam:Citrate synthase;DB-PRINTS:Citrate synthase;DB-SUPERFAMILY:Citrate synthase superfamily;DB-Gene3D:Citrate synthase-like, small alpha subdomain;Citrate synthase-like, large alpha subdomain;DB-PIRSF:Citrate synthase, bacterial-type;DB-ProSitePatterns:Citrate synthase active site;DB-NCBIfam:2-methylcitrate sy…
Unnamed	TTHERM_00537065	XP_001010325	-	4.46627	0.679505	2.0159	0.47463	-
Unnamed	TTHERM_00537070	XP_001023517	7842661	2.67821	0.879141	0.816998	0.9799	hypothetical protein;
Unnamed	TTHERM_00537080	XP_001021539	7842662	6.54297	0.542088	0.790359	2.16465	transmembrane protein putative;Annotation=DB-Gene3D:Leucine-rich repeat domain superfamily;;
Unnamed	TTHERM_00537100	XP_001017106	7842664	40.1537	2.23357	3.29706	18.579	transmembrane protein putative;Annotation=DB-Gene3D:Leucine-rich repeat domain superfamily;;
Unnamed	TTHERM_00537110	XP_004990024	7842665	1.02153	0.453462	0.38418	1.23965	poly (3-hydroxybutyrate) depolymerase;Annotation=DB-SUPERFAMILY:Alpha/Beta hydrolase fold;DB-Gene3D:Alpha/Beta hydrolase fold;;
Unnamed	TTHERM_00537120	XP_001745466	7842666	4.81911	0.569852	0.547931	5.65701	poly (3-hydroxybutyrate) depolymerase;Annotation=DB-SUPERFAMILY:Alpha/Beta hydrolase fold;DB-Gene3D:Alpha/Beta hydrolase fold;;
Unnamed	TTHERM_00537140	XP_020572837	7842668	25.2156	2.89869	4.73096	15.2311	TatD family hydrolase;Annotation=DB-Pfam:3'-5' ssDNA/RNA exonuclease TatD-like;DB-SUPERFAMILY:Metal-dependent hydrolase;DB-CDD:3'-5' ssDNA/RNA exonuclease TatD-like;DB-PIRSF:3'-5' ssDNA/RNA exonuclease TatD-like;;
Unnamed	TTHERM_00537150	XP_004998954	7842669	1.6432	0.418813	0.378246	1.72895	poly (3-hydroxybutyrate) depolymerase;Annotation=DB-Pfam:Esterase, PHB depolymerase;DB-SUPERFAMILY:Alpha/Beta hydrolase fold;DB-Gene3D:Alpha/Beta hydrolase fold;;
Unnamed	TTHERM_00537160	XP_008869380	7842670	30.1253	6.8504	5.43914	14.1405	;Annotation=DB-Pfam:Protein kinase domain;DB-SUPERFAMILY:Protein kinase-like domain superfamily;DB-ProSitePatterns:Serine/threonine-protein kinase, active site;DB-SMART:Protein kinase domain;DB-ProSiteProfiles:Protein kinase domain;;
Unnamed	TTHERM_00537169	XP_012655261	-	23.2767	5.22079	3.55633	9.03383	-
Unnamed	TTHERM_00537170	XP_001023527	7842671	27.5902	8.33055	8.53652	18.5637	hypothetical protein;
Unnamed	TTHERM_00537180	XP_010185088	7842672	34.229	12.2332	11.5329	21.9577	hypothetical protein;
Unnamed	TTHERM_00537190	XP_648520	7842673	12.0218	4.3634	5.4477	5.25637	LAG1 longevity assurance protein;Annotation=DB-PANTHER:Sphingosine N-acyltransferase Lag1/Lac1-like;DB-Pfam:TRAM/LAG1/CLN8 homology domain;DB-SMART:TRAM/LAG1/CLN8 homology domain;DB-ProSiteProfiles:TRAM/LAG1/CLN8 homology domain;DB-PIRSF:Sphingosine N-acyltransferase Lag1/Lac1-like;;
Unnamed	TTHERM_00537195	XP_012655262	-	49.6893	16.0775	13.6806	28.8645	-
Unnamed	TTHERM_00537200	XP_001011825	7842674	20.4228	2.41482	2.24893	5.98339	ATPase histidine kinase- DNA gyrase B;Annotation=DB-PANTHER:Two-component system histidine kinase;DB-Pfam:Histidine kinase/HSP90-like ATPase;DB-SUPERFAMILY:Histidine kinase/HSP90-like ATPase superfamily;DB-Gene3D:Histidine kinase/HSP90-like ATPase superfamily;;
Unnamed	TTHERM_00537210	XP_002491843	7842675	1.42985	0.49152	1.06899	0.77291	transmembrane amino acid transporter protein;Annotation=DB-Pfam:Amino acid transporter, transmembrane domain;;
Unnamed	TTHERM_00537220	XP_019072498	7842676	0.596026	0.193478	0.293287	0.292236	transmembrane amino acid transporter protein;Annotation=DB-Pfam:Amino acid transporter, transmembrane domain;;
Unnamed	TTHERM_00537225	-	-	0.182514	0	0.102632	0	-
Unnamed	TTHERM_00537230	XP_001008630	7842677	24.1234	1.71978	4.34555	13.7206	response regulator receiver domain protein;Annotation=DB-Pfam:Signal transduction response regulator, receiver domain;Histidine kinase/HSP90-like ATPase;DB-SUPERFAMILY:Signal transduction histidine kinase, dimerisation/phosphoacceptor domain superfamily;Histidine kinase/HSP90-like ATPase superfamily;CheY-like superfamily;DB-SMART:Signal transduction response regulator, receiver domain;Histidine k…
MPK11	TTHERM_00537240	XP_018636795	7842678	45.4862	18.8809	19.2379	28.9764	extracellular response kinase;Annotation=DB-Pfam:Protein kinase domain;DB-PANTHER:Mitogen-activated protein kinase;DB-SUPERFAMILY:Protein kinase-like domain superfamily;DB-ProSitePatterns:Serine/threonine-protein kinase, active site;Mitogen-activated protein (MAP) kinase, conserved site;Protein kinase, ATP binding site;DB-SMART:Protein kinase domain;DB-ProSiteProfiles:Protein kinase domain;;
Unnamed	TTHERM_00537260	XP_001023535	7842680	30.5388	4.27562	4.78745	12.646	transmembrane protein putative;Annotation=DB-SUPERFAMILY:Growth factor receptor cysteine-rich domain superfamily;DB-SMART:Furin-like repeat;DB-CDD:Furin-like repeat;Furin-like repeat;;
Unnamed	TTHERM_00537270	XP_667841	7842681	35.7936	10.4516	13.8846	17.7493	folate receptor family protein;Annotation=DB-Pfam:Folate receptor-like;DB-PANTHER:Folate-binding receptor-like;;
Unnamed	TTHERM_00537280	XP_001023538	7842682	20.6598	7.87373	7.25	13.377	peroxisomal membrane anchor motif protein;Annotation=DB-PANTHER:Leucine-rich repeat domain-containing protein;DB-Pfam:Leucine-rich repeat;Peroxisome membrane anchor protein Pex14p, N-terminal;DB-SMART:Leucine-rich repeat, typical subtype;DB-Gene3D:Winged helix-like DNA-binding domain superfamily;Leucine-rich repeat domain superfamily;DB-ProSiteProfiles:Leucine-rich repeat;Leucine-rich repeat;;
Unnamed	TTHERM_00537300	XP_008610567	7842684	42.073	17.1489	18.6058	27.7804	ribose-phosphate pyrophosphokinase;Annotation=DB-Pfam:Ribose-phosphate pyrophosphokinase;Ribose-phosphate pyrophosphokinase, N-terminal domain;DB-PANTHER:Ribose-phosphate pyrophosphokinase;DB-SUPERFAMILY:Phosphoribosyltransferase-like;DB-NCBIfam:Ribose-phosphate pyrophosphokinase;DB-Gene3D:Phosphoribosyltransferase-like;DB-CDD:Phosphoribosyltransferase domain;;
Unnamed	TTHERM_00537309	XP_012655263	-	21.28	7.06207	5.55974	13.8725	;Annotation=DB-Gene3D:Leucine-rich repeat domain superfamily;;
Unnamed	TTHERM_00537310	XP_001023541	7842685	25.7426	6.3419	6.17788	16.3574	hypothetical protein;
Unnamed	TTHERM_00537320	XP_003293015	7842686	21.3867	7.04125	8.44112	10.5944	tyrosyl-DNA phosphodiesterase family protein;Annotation=DB-PANTHER:Tyrosyl-DNA phosphodiesterase I;DB-Pfam:Tyrosyl-DNA phosphodiesterase I;DB-ProSiteProfiles:Phospholipase D/Transphosphatidylase;;
Unnamed	TTHERM_00537330	XP_003110305	7842687	28.8367	12.1563	11.5189	19.8234	short chain dehydrogenase reductase family protein putative;Annotation=DB-Pfam:Short-chain dehydrogenase/reductase SDR;DB-PANTHER:VLCFA Elongation and Steroid Dehydrogenase;DB-PRINTS:Short-chain dehydrogenase/reductase SDR;DB-SUPERFAMILY:NAD(P)-binding domain superfamily;;
Unnamed	TTHERM_00537340	XP_645416	7842688	28.4862	11.7477	7.35529	16.6789	IBR domain protein;Annotation=DB-PANTHER:E3 ubiquitin ligase RBR family;DB-Pfam:IBR domain;Zinc finger, C3HC4 RING-type;DB-SMART:IBR domain;DB-Gene3D:Zinc finger, RING/FYVE/PHD-type;DB-ProSiteProfiles:Zinc finger, RING-type;TRIAD supradomain;;
Unnamed	TTHERM_00537350	-	-	20.4803	1.17354	1.3146	7.71997	-
Unnamed	TTHERM_00537360	XP_001023546	7842690	23.4072	9.41606	6.51372	13.1968	hypothetical protein;
Unnamed	TTHERM_00537370	XP_001176667	7842691	23.3757	9.13159	9.44989	16.4321	RIIa domain protein;
Unnamed	TTHERM_00537380	XP_001023548	7842692	29.6423	11.1039	10.7368	14.0672	transmembrane protein putative;
Unnamed	TTHERM_00537400	XP_001023550	7842693	42.5266	14.9347	13.9573	24.6475	hypothetical protein;Annotation=DB-SUPERFAMILY:Armadillo-type fold;Armadillo-type fold;DB-Gene3D:Armadillo-like helical;Armadillo-like helical;Armadillo-like helical;;
Unnamed	TTHERM_00537410	XP_001023551	7842694	35.9065	12.1079	10.6961	19.8946	hypothetical protein;
FOP1	TTHERM_00537420	XP_013403919	7842695	39.9392	8.40139	7.75966	20.4139	fop amine-terminal dimerization domain protein;Annotation=DB-Pfam:FGFR1 oncogene partner (FOP), N-terminal dimerisation domain;;
Unnamed	TTHERM_00537429	XP_005841942	7842696	34.8189	10.9405	15.4338	21.0975	protein phosphatase 2c;Annotation=DB-PANTHER:Protein phosphatase 2C;DB-Pfam:PPM-type phosphatase-like domain;DB-SUPERFAMILY:PPM-type phosphatase-like domain superfamily;DB-SMART:PPM-type phosphatase-like domain;PPM-type phosphatase-like domain;DB-Gene3D:PPM-type phosphatase-like domain superfamily;DB-ProSiteProfiles:PPM-type phosphatase-like domain;DB-CDD:PPM-type phosphatase-like domain;;
Unnamed	TTHERM_00537430	XP_001436813	7842697	44.3193	7.63793	10.2508	18.4809	protein phosphatase 2C containing protein;Annotation=DB-SUPERFAMILY:EF-hand domain pair;DB-ProSitePatterns:EF-Hand 1, calcium-binding site;DB-ProSiteProfiles:EF-hand domain;;
Unnamed	TTHERM_00537440	XP_001023554	7842698	44.2332	9.84001	11.1665	20.9265	transmembrane protein putative;
Unnamed	TTHERM_00537450	XP_001023555	7842699	26.3665	4.62774	4.91632	14.8701	hypothetical protein;
Unnamed	TTHERM_00537460	XP_001429726	7842700	28.5769	9.63484	8.56348	14.5334	pterin-4-alpha-carbinolamine dehydratase;Annotation=DB-Pfam:Pterin 4 alpha carbinolamine dehydratase;DB-PANTHER:Pterin 4 alpha carbinolamine dehydratase;DB-SUPERFAMILY:Pterin 4 alpha carbinolamine dehydratase superfamily;DB-Gene3D:Pterin 4 alpha carbinolamine dehydratase superfamily;;
Unnamed	TTHERM_00537470	XP_003294406	7842701	13.9666	4.63788	5.72908	9.99769	AFG1 family ATPase;Annotation=DB-Pfam:ATPase, AFG1-like;DB-PANTHER:ATPase, AFG1-like;DB-SUPERFAMILY:P-loop containing nucleoside triphosphate hydrolase;DB-NCBIfam:ATPase, AFG1-like;DB-Gene3D:P-loop containing nucleoside triphosphate hydrolase;;
Unnamed	TTHERM_00529470	XP_001455030	7835396	2.83026	0.615272	1.47686	0.458518	transporter family ABC domain protein;Annotation=DB-PANTHER:ABC transporter A;DB-Pfam:ABC-2 type transporter, transmembrane domain;ABC transporter-like, ATP-binding domain;DB-SUPERFAMILY:P-loop containing nucleoside triphosphate hydrolase;P-loop containing nucleoside triphosphate hydrolase;DB-SMART:AAA+ ATPase domain;DB-ProSitePatterns:ABC transporter-like, conserved site;DB-Gene3D:P-loop contain…
Unnamed	TTHERM_00529480	XP_009495955	7830102	52.0724	14.6245	16.9244	26.8185	zinc finger in N-recognin;Annotation=DB-PANTHER:E3 ubiquitin-protein ligase UBR1-like;DB-Pfam:Zinc finger, UBR-type;DB-SMART:Zinc finger, UBR-type;DB-ProSiteProfiles:Zinc finger, UBR-type;;
Unnamed	TTHERM_00529490	XP_001032660	7830103	17.1817	3.52704	3.82721	8.31271	aromatic ring-opening dioxygenase catalytic subunit LigB;Annotation=DB-Pfam:Extradiol ring-cleavage dioxygenase, class III enzyme, subunit B;DB-PIRSF:Extradiol aromatic ring-opening dioxygenase, DODA-type;DB-CDD:Extradiol aromatic ring-opening dioxygenase, DODA-type;;
Unnamed	TTHERM_00529500	XP_001032661	7830104	0.287442	0	0.169935	0.0625611	hypothetical protein;
Unnamed	TTHERM_00529510	XP_001426191	7830105	40.816	12.1695	8.79953	24.5223	hypothetical protein;
Unnamed	TTHERM_00529511	XP_012654996	-	23.2393	4.13969	2.37933	9.95791	-
Unnamed	TTHERM_00529520	XP_001032663	7830106	17.0443	3.7783	2.99258	8.31767	transmembrane protein putative;Annotation=DB-SUPERFAMILY:Histidine kinase/HSP90-like ATPase superfamily;DB-Gene3D:Histidine kinase/HSP90-like ATPase superfamily;;
Unnamed	TTHERM_00529530	XP_001027636	7830107	50.4041	13.9914	13.9761	32.2534	hypothetical protein;
Unnamed	TTHERM_00529531	XP_001470621	7837815	34.0288	6.03232	5.81917	16.7879	transmembrane protein putative;
Unnamed	TTHERM_00529532	-	-	16.7477	5.66238	6.86115	11.5635	-
Unnamed	TTHERM_00529550	XP_001032666	7837817	0.521827	0.2758	0.746324	0.0979167	hypothetical protein;
Unnamed	TTHERM_00529560	XP_001447825	7837818	21.5953	5.11375	3.60201	11.088	calpain family cysteine protease;Annotation=DB-Pfam:Peptidase C2, calpain, catalytic domain;DB-PANTHER:Calpain;DB-SUPERFAMILY:Papain-like cysteine peptidase superfamily;DB-SMART:Peptidase C2, calpain, catalytic domain;DB-ProSiteProfiles:Peptidase C2, calpain, catalytic domain;;
Unnamed	TTHERM_00529570	XP_001032668	7837819	25.2985	5.70184	5.92983	13.2628	nucleotide-sensitive chloride conductance regulator;Annotation=DB-Pfam:Protein ICln/Lot5/Saf5;DB-PANTHER:Protein ICln/Lot5/Saf5;DB-Gene3D:PH-like domain superfamily;;
Unnamed	TTHERM_00529580	XP_001445788	7837820	35.3859	8.5412	6.50713	18.5338	kelch motif protein;Annotation=DB-SUPERFAMILY:Kelch-type beta propeller;DB-Gene3D:Kelch-type beta propeller;;
Unnamed	TTHERM_00529590	XP_001437760	7837821	35.0268	12.429	9.74306	20.8245	kelch motif protein;Annotation=DB-SUPERFAMILY:Kelch-type beta propeller;DB-Gene3D:Kelch-type beta propeller;;
Unnamed	TTHERM_00529591	XP_001024521	-	26.2647	6.11433	5.13719	14.9599	-
Unnamed	TTHERM_00529610	XP_004027595	7837823	25.8016	8.53135	8.24584	12.9956	aldo/keto reductase family oxidoreductase;Annotation=DB-Pfam:NADP-dependent oxidoreductase domain;DB-PANTHER:Aldo/Keto Reductase Detoxification and Biosynthesis;DB-SUPERFAMILY:NADP-dependent oxidoreductase domain superfamily;DB-Gene3D:NADP-dependent oxidoreductase domain superfamily;;
XPB1	TTHERM_00529620	XP_016566617	7837824	17.9323	5.65104	4.45255	9.3902	DNA repair helicase Rad25;Annotation=DB-PANTHER:ATP-dependent DNA Helicase;DB-Pfam:Helicase XPB/Ssl2, N-terminal domain;ERCC3/RAD25/XPB helicase, C-terminal domain;Helicase/UvrB, N-terminal;DB-SUPERFAMILY:P-loop containing nucleoside triphosphate hydrolase;P-loop containing nucleoside triphosphate hydrolase;DB-SMART:Helicase superfamily 1/2, ATP-binding domain;Helicase, C-terminal domain-like;DB-…
Unnamed	TTHERM_00529630	XP_001032674	7837825	13.4685	5.57551	3.81807	6.45745	hypothetical protein;
Unnamed	TTHERM_00529640	XP_012654999	-	31.6287	9.63084	4.56512	21.0239	-
Unnamed	TTHERM_00529650	XP_008609792	7837826	59.1575	15.959	14.5978	31.475	hypothetical protein;Annotation=DB-Pfam:CCDC113/CCDC96, coiled-coil;DB-Gene3D:CAP superfamily;;
PRP10	TTHERM_00529660	XP_011620713	7837827	37.6172	17.8148	14.8218	23.4179	PRP10 splicing factor 3B subunit 1;Annotation=DB-Pfam:Splicing factor 3B subunit 1;DB-PANTHER:Splicing factor 3B subunit 1-like;DB-SUPERFAMILY:Armadillo-type fold;DB-Gene3D:Armadillo-like helical;Armadillo-like helical;Armadillo-like helical;;
Unnamed	TTHERM_00529670	XP_001032678	7837828	30.2139	8.84437	8.88137	19.4453	SNAP receptor complex protein putative;Annotation=DB-PANTHER:Golgi SNAP receptor complex, subunit 1;;
Unnamed	TTHERM_00529680	XP_001451569	7837829	38.7328	8.83641	6.41247	22.0467	zinc carboxypeptidase family protein;Annotation=DB-PANTHER:Cytosolic carboxypeptidase;DB-CDD:Cytosolic carboxypeptidase-like protein 5 catalytic domain;;
Unnamed	TTHERM_00529690	XP_001032680	7837830	20.1356	2.49121	2.11833	10.5293	hypothetical protein;
Unnamed	TTHERM_00529700	XP_008858562	7837831	3.60896	1.69312	2.79808	1.79863	LAG1 longevity assurance protein;Annotation=DB-Pfam:TRAM/LAG1/CLN8 homology domain;DB-PANTHER:Sphingosine N-acyltransferase Lag1/Lac1-like;DB-SMART:TRAM/LAG1/CLN8 homology domain;DB-ProSiteProfiles:TRAM/LAG1/CLN8 homology domain;DB-PIRSF:Sphingosine N-acyltransferase Lag1/Lac1-like;;
Unnamed	TTHERM_00529710	XP_001032682	7837832	21.8475	8.90922	8.39434	14.1682	hypothetical protein;
Unnamed	TTHERM_00529717	XP_001032683	-	22.6618	1.78801	2.30671	7.94403	-
Unnamed	TTHERM_00529725	-	-	17.3878	1.93305	3.31905	11.5355	-
Unnamed	TTHERM_00529730	XP_001434609	7837834	33.3721	8.1259	10.4136	22.0845	STOP protein;
Unnamed	TTHERM_00529740	XP_001032685	7837835	29.6461	7.14876	6.17995	15.1703	ankyrin domain protein;Annotation=DB-Pfam:Ankyrin repeat;DB-SUPERFAMILY:Ankyrin repeat-containing domain superfamily;DB-SMART:Ankyrin repeat;DB-Gene3D:Ankyrin repeat-containing domain superfamily;DB-ProSiteProfiles:Ankyrin repeat;Ankyrin repeat;;
Unnamed	TTHERM_00529750	XP_001442792	7837836	32.3585	12.1852	11.3696	20.5178	kinesin motor catalytic domain protein;Annotation=DB-PANTHER:Kinesin-like protein;DB-Pfam:Kinesin motor domain;DB-SUPERFAMILY:P-loop containing nucleoside triphosphate hydrolase;DB-SMART:Kinesin motor domain;DB-Gene3D:Kinesin motor domain superfamily;;
Unnamed	TTHERM_00529760	XP_001347249	7837837	45.1451	16.3374	15.156	30.2569	transmembrane protein putative;
BBC20	TTHERM_00529770	XP_025952266	7837838	42.7009	12.358	12.2912	27.2858	BBC20 fop amine-terminal dimerization domain protein;Annotation=DB-Pfam:FGFR1 oncogene partner (FOP), N-terminal dimerisation domain;DB-SMART:LIS1 homology motif;DB-ProSiteProfiles:LIS1 homology motif;;
NRK19	TTHERM_00529780	XP_001452447	7837839	19.5033	7.7863	8.50911	11.3466	NRK19 plant dual-specificity MAP kinase kinase family domain protein;Annotation=DB-PANTHER:NEK Ser/Thr protein kinase family, NIMA subfamily;DB-Pfam:Protein kinase domain;DB-SUPERFAMILY:Protein kinase-like domain superfamily;DB-SMART:Protein kinase domain;DB-ProSitePatterns:Protein kinase, ATP binding site;Serine/threonine-protein kinase, active site;DB-ProSiteProfiles:Protein kinase domain;;
CIT1	TTHERM_00529790	XP_022427554	7837840	0.979655	3.88251	2.16905	0.432441	CIT1 citrate synthase I;Annotation=DB-Pfam:Citrate synthase;DB-PANTHER:Citrate synthase;DB-PRINTS:Citrate synthase;DB-SUPERFAMILY:Citrate synthase superfamily;DB-ProSitePatterns:Citrate synthase active site;DB-Gene3D:Citrate synthase-like, small alpha subdomain;Citrate synthase-like, large alpha subdomain;;
Unnamed	TTHERM_00529795	-	-	0.321696	0.236923	1.29923	0.560748	-
Unnamed	TTHERM_00529800	XP_023017901	7837841	18.5894	6.95391	5.91085	9.62037	histidine phosphatase family (branch 2) protein;Annotation=DB-Pfam:Histidine phosphatase superfamily, clade-2;DB-PANTHER:Histidine Acid Phosphatase;DB-SUPERFAMILY:Histidine phosphatase superfamily;DB-Gene3D:Histidine phosphatase superfamily;DB-CDD:Histidine phosphatase superfamily, clade-2;;
Brop-4	TTHERM_00529810	XP_002906790	7837842	49.1391	17.3037	13.1715	30.1102	bromodomain protein;Annotation=DB-Pfam:Bromodomain;DB-PRINTS:Bromodomain;DB-SUPERFAMILY:Bromodomain-like superfamily;DB-SMART:Bromodomain;DB-Gene3D:Bromodomain-like superfamily;DB-ProSiteProfiles:Bromodomain;;
Unnamed	TTHERM_00529830	XP_001032694	7837843	59.6923	26.409	22.4722	40.9156	hypothetical protein;
Unnamed	TTHERM_00529840	-	-	0.0645833	0.0989247	0.126812	0.037037	-
Unnamed	TTHERM_00529850	XP_001032696	7837845	22.1753	6.98614	8.55527	11.4102	hypothetical protein;
VMA2	TTHERM_00529860	XP_002772358	7837846	55.2134	22.4539	23.8703	35.9035	VMA2 vacuolar V-type H(+)-ATPase B subunit;Annotation=DB-PANTHER:V-type ATP synthase regulatory subunit B/beta;DB-Hamap:V-type ATP synthase regulatory subunit B/beta;DB-Pfam:ATPase, F1/V1/A1 complex, alpha/beta subunit, nucleotide-binding domain;ATPase, F1/V1/A1 complex, alpha/beta subunit, N-terminal domain;DB-SUPERFAMILY:P-loop containing nucleoside triphosphate hydrolase;DB-ProSitePatterns:ATP…
Unnamed	TTHERM_00529870	XP_001032698	7837847	10.4855	1.76054	1.59557	5.35496	calcium-binding-like protein;Annotation=DB-Pfam:Mo25-like;DB-PANTHER:Mo25-like;DB-SUPERFAMILY:Armadillo-type fold;DB-Gene3D:Armadillo-like helical;;
Unnamed	TTHERM_00529879	XP_012655001	-	16.4211	6.94147	4.5493	10.4431	;Annotation=DB-PANTHER:Stress-associated endoplasmic reticulum protein;DB-Pfam:Stress-associated endoplasmic reticulum protein;;
MRNO29	TTHERM_00529880	XP_001430161	7837848	28.6199	9.91558	9.02765	18.5809	MORN motif protein;Annotation=DB-PANTHER:MORN repeat-containing protein 3;DB-Pfam:MORN repeat;DB-SUPERFAMILY:EF-hand domain pair;DB-SMART:MORN repeat;;
Unnamed	TTHERM_00529885	-	-	28.7698	7.612	8.24868	16.7584	-
Unnamed	TTHERM_00529890	XP_013380096	7837849	30.2707	6.04333	5.67359	14.1861	DENN domain protein;Annotation=DB-Pfam:uDENN domain;cDENN domain;DB-PANTHER:DENN Domain-Containing GEFs;DB-SMART:cDENN domain;DB-Gene3D:DENN domain, C-terminal lobe;DB-ProSiteProfiles:Tripartite DENN domain;;
Unnamed	TTHERM_00529900	XP_001445637	7837850	33.0138	9.94329	9.3279	19.274	hypothetical protein;
Unnamed	TTHERM_00529910	XP_001032702	7832097	14.6872	3.28706	2.75947	6.63056	endo-1-4-beta-xylanase xylA putative;
Unnamed	TTHERM_00529920	XP_001429231	7832098	22.7211	5.41948	5.14594	12.2852	E1-E2 ATPase family protein;Annotation=DB-SUPERFAMILY:Heavy metal-associated domain superfamily;P-type ATPase, transmembrane domain superfamily;HAD-like superfamily;P-type ATPase, cytoplasmic domain N;DB-NCBIfam:P-type ATPase;DB-Gene3D:P-type ATPase, cytoplasmic domain N;HAD superfamily;DB-CDD:Heavy metal-associated domain, HMA;DB-ProSiteProfiles:Heavy metal-associated domain, HMA;;
Unnamed	TTHERM_00529930	XP_001429231	7832099	0.659227	0.208934	0.429211	0.491692	E1-E2 ATPase family protein;Annotation=DB-SUPERFAMILY:P-type ATPase, transmembrane domain superfamily;Heavy metal-associated domain superfamily;HAD-like superfamily;DB-ProSitePatterns:Heavy-metal-associated, conserved site;DB-NCBIfam:P-type ATPase;HAD hydrolase, subfamily IA;DB-Gene3D:P-type ATPase, cytoplasmic domain N;HAD superfamily;;
Unnamed	TTHERM_00529940	XP_004035520	7832100	31.4313	12.621	13.2007	21.7149	hypothetical protein;Annotation=DB-SUPERFAMILY:Armadillo-type fold;;
Unnamed	TTHERM_00529950	XP_001426837	-	43.6445	15.3563	11.3643	23.2934	;Annotation=DB-PANTHER:MDM2/MDM4 and MUL1;DB-SMART:Zinc finger, RING-type;DB-Gene3D:Zinc finger, RING/FYVE/PHD-type;DB-ProSiteProfiles:Zinc finger, RING-type;;
Unnamed	TTHERM_00529960	XP_001032707	7832102	32.4695	9.41162	8.74471	15.7334	hypothetical protein;
Unnamed	TTHERM_00529970	XP_016175741	7832103	29.1966	8.43387	8.49052	14.5639	serine carboxypeptidase S28 family protein;Annotation=DB-Pfam:Peptidase S28;DB-SUPERFAMILY:Alpha/Beta hydrolase fold;Alpha/Beta hydrolase fold;DB-Gene3D:Alpha/Beta hydrolase fold;Serine carboxypeptidase S28, SKS domain;;
Unnamed	TTHERM_00529980	XP_002309114	7832104	17.0468	3.82866	4.73129	9.41856	josephin protein;Annotation=DB-Pfam:Josephin domain;DB-PANTHER:Machado-Joseph disease protein;DB-SUPERFAMILY:Ubiquitin-like domain superfamily;DB-SMART:Josephin domain;DB-ProSiteProfiles:Josephin domain;;
Unnamed	TTHERM_00529990	XP_004035764	7832105	29.3538	10.9196	12.5923	19.6226	protein phosphatase 1 regulatory subunit 7;Annotation=DB-Pfam:Leucine rich repeat 4;DB-SMART:Leucine-rich repeat, typical subtype;DB-Gene3D:Leucine-rich repeat domain superfamily;Leucine-rich repeat domain superfamily;Leucine-rich repeat domain superfamily;DB-ProSiteProfiles:Leucine-rich repeat;Leucine-rich repeat;Leucine-rich repeat;Leucine-rich repeat;;
Unnamed	TTHERM_00530000	XP_001032711	7832106	33.4602	7.30866	10.2419	15.8041	hypothetical protein;
Unnamed	TTHERM_00530004	XP_020907019	-	45.3186	12.2333	12.1279	21.3015	-
Unnamed	TTHERM_00530008	XP_001026471	-	16.4253	2.9547	4.0246	8.92565	-
Unnamed	TTHERM_00530012	XP_002734072	-	2.25815	0.354892	1.29042	0.649208	;Annotation=DB-Pfam:EamA domain;;
Unnamed	TTHERM_00530024	XP_012655006	-	25.9787	5.28261	6.03121	12.8558	-
Unnamed	TTHERM_00530020	XP_001015955	7832108	35.9362	7.52952	10.5408	21.9405	hypothetical protein;
Unnamed	TTHERM_00530030	XP_001470656	-	0.198872	0.189726	0.419608	0.230769	-
Unnamed	TTHERM_00530040	XP_001032715	7832110	21.3503	6.79661	6.92173	12.9094	hypothetical protein;
Unnamed	TTHERM_00530050	XP_001032716	7832111	15.8863	4.07864	4.41615	9.5172	B-box zinc finger protein;Annotation=DB-Pfam:B-box-type zinc finger;DB-SUPERFAMILY:WD40-repeat-containing domain superfamily;DB-Gene3D:WD40/YVTN repeat-like-containing domain superfamily;DB-ProSiteProfiles:B-box-type zinc finger;;
Unnamed	TTHERM_00530060	XP_004035254	7832112	21.9742	5.25152	5.54054	15.2457	peptidase c14 caspase catalytic subunit p20 putative;Annotation=DB-PANTHER:Photosystem I assembly protein Ycf3;DB-Pfam:Tetratricopeptide repeat;Tetratricopeptide repeat 2;DB-SUPERFAMILY:Tetratricopeptide-like helical domain superfamily;Tetratricopeptide-like helical domain superfamily;DB-SMART:Tetratricopeptide repeat;DB-Gene3D:Tetratricopeptide-like helical domain superfamily;Tetratricopeptide-l…
Unnamed	TTHERM_00530070	XP_001032718	7832113	42.104	12.5746	11.9519	24.1834	hypothetical protein;Annotation=DB-PANTHER:Polycomb protein ASX/ASX-like;;
Unnamed	TTHERM_00530080	XP_001032719	7832114	7.96936	3.13681	1.26389	5.2725	hypothetical protein;
Unnamed	TTHERM_00530090	-	-	32.4634	2.88243	2.4614	16.7993	-
Unnamed	TTHERM_00530100	XP_001008784	-	2.56255	0.370425	0.847101	0.768104	-
Unnamed	TTHERM_00530110	XP_001018025	7832117	0.584968	0.273388	0.312716	0.256085	transmembrane protein putative;
Unnamed	TTHERM_00530115	-	-	21.2034	0.582165	1.14851	3.27486	-
Unnamed	TTHERM_00530120	XP_012652680	7832118	3.28423	0.910989	0.794939	1.214	AMP-binding enzyme family protein;
Unnamed	TTHERM_00530123	-	-	0.105911	0	0.1	0.03125	-
Unnamed	TTHERM_00530127	XP_001018032	7832119	1.98482	0.767857	0.869841	1.16095	transmembrane protein putative;
Unnamed	TTHERM_00530128	XP_001029742	7832120	25.444	5.58922	5.12253	14.7762	transmembrane protein putative;
Unnamed	TTHERM_00530129	XP_001013270	7832121	16.3903	4.08694	3.53333	9.54973	COPI associated protein;Annotation=DB-PANTHER:Golgi apparatus membrane protein TVP15;DB-Pfam:Golgi apparatus membrane protein TVP15;;
UTP15	TTHERM_00530130	XP_010506847	7832122	47.0342	14.4148	12.9976	26.5465	UTP15 U3 small nucleolar RNA-associated protein putative;Annotation=DB-Pfam:U3 small nucleolar RNA-associated protein 15, C-terminal;Anaphase-promoting complex subunit 4-like, WD40 domain;U3 small nucleolar RNA-associated protein 13, C-terminal;WD40 repeat;DB-SUPERFAMILY:WD40-repeat-containing domain superfamily;DB-ProSitePatterns:WD40 repeat, conserved site;DB-SMART:WD40 repeat;DB-Gene3D:WD40/YV…
Unnamed	TTHERM_00530140	XP_001032725	7832123	33.4293	9.5601	7.49801	18.853	NAD-dependent glycerol-3-phosphate dehydrogenase carboxy-terminus family protein;
Unnamed	TTHERM_00530145	XP_009514607	-	3.04887	4.34395	3.83635	1.38552	;Annotation=DB-Pfam:Glycerol-3-phosphate dehydrogenase, NAD-dependent, C-terminal;Glycerol-3-phosphate dehydrogenase, NAD-dependent, N-terminal;DB-Hamap:Glycerol-3-phosphate dehydrogenase, NAD-dependent;DB-PRINTS:Glycerol-3-phosphate dehydrogenase, NAD-dependent;DB-SUPERFAMILY:NAD(P)-binding domain superfamily;6-phosphogluconate dehydrogenase-like, C-terminal domain superfamily;DB-ProSitePatterns…
Unnamed	TTHERM_00530150	XP_022757434	7832124	25.4733	9.80716	8.30399	15.5215	M48 family peptidase;Annotation=DB-Pfam:Peptidase M48;CAAX prenyl protease 1, N-terminal;DB-CDD:CAAX prenyl protease 1;;
Unnamed	TTHERM_00530160	XP_001454788	7832125	32.2758	9.18684	9.86865	19.7706	hypothetical protein;
Unnamed	TTHERM_00530165	XP_012655010	-	27.6771	5.10389	3.86663	14.668	-
Unnamed	TTHERM_00530170	XP_001032728	7832126	23.4925	6.50765	4.87167	14.0459	hypothetical protein;
Unnamed	TTHERM_00530180	XP_001032729	7832127	26.6249	4.91468	4.99029	12.5449	hypothetical protein;
Unnamed	TTHERM_00530190	XP_001032730	7832128	38.144	5.88059	7.07412	15.8819	hypothetical protein;Annotation=DB-SUPERFAMILY:Tetratricopeptide-like helical domain superfamily;DB-Gene3D:Tetratricopeptide-like helical domain superfamily;;
Unnamed	TTHERM_00530200	XP_001445581	7832129	26.4111	9.44406	8.92703	14.5857	hypothetical protein;
Unnamed	TTHERM_00530208	XP_016841958	7832130	27.2462	6.80944	6.95182	14.6467	MFS sugar transporter;Annotation=DB-Pfam:Major facilitator, sugar transporter-like;DB-PANTHER:Major Facilitator Superfamily Sugar Transporters;DB-SUPERFAMILY:MFS transporter superfamily;DB-ProSitePatterns:Sugar transporter, conserved site;DB-Gene3D:MFS transporter superfamily;DB-ProSiteProfiles:Major facilitator superfamily domain;;
Unnamed	TTHERM_00530210	XP_001843161	7832131	29.3419	8.47368	6.9056	14.1676	MFS transporter;Annotation=DB-Hamap:Adenylyltransferase and sulfurtransferase MOCS3/Uba4;DB-PANTHER:ThiF/MoeB/HesA family;DB-Pfam:THIF-type NAD/FAD binding fold;Rhodanese-like domain;DB-SUPERFAMILY:Ubiquitin-activating enzyme;DB-SMART:Rhodanese-like domain;DB-Gene3D:Rhodanese-like domain superfamily;DB-ProSiteProfiles:Rhodanese-like domain;;
Unnamed	TTHERM_00530220	XP_001032733	7832132	36.5072	6.03355	7.81408	19.4857	hypothetical protein;
Unnamed	TTHERM_00530230	XP_001433418	7832133	44.5658	13.751	11.6077	28.8075	protein phosphatase 2C containing protein;Annotation=DB-Pfam:PPM-type phosphatase-like domain;DB-PANTHER:Protein phosphatase 2C;DB-SUPERFAMILY:PPM-type phosphatase-like domain superfamily;DB-Gene3D:PPM-type phosphatase-like domain superfamily;DB-CDD:PPM-type phosphatase-like domain;DB-SMART:PPM-type phosphatase-like domain;DB-ProSitePatterns:PPM-type phosphatase, divalent cation binding;DB-ProSit…
Unnamed	TTHERM_00530240	XP_004034462	7832134	20.3891	6.93482	6.71004	12.1259	thioredoxin;Annotation=DB-Pfam:Thioredoxin domain;DB-SUPERFAMILY:Thioredoxin-like superfamily;;
Unnamed	TTHERM_00530249	XP_012655599	7832135	29.6418	7.75048	5.5874	16.3079	hypothetical protein;
Unnamed	TTHERM_00530250	XP_028137254	7832136	36.4377	8.24282	11.1547	16.1486	HFD1 aldehyde dehydrogenase family protein;Annotation=DB-PANTHER:Aldehyde dehydrogenase NAD(P)-dependent;DB-Pfam:Aldehyde dehydrogenase domain;DB-SUPERFAMILY:Aldehyde/histidinol dehydrogenase;DB-ProSitePatterns:Aldehyde dehydrogenase, glutamic acid active site;DB-Gene3D:Aldehyde dehydrogenase, N-terminal;Aldehyde dehydrogenase, C-terminal;DB-PIRSF:Aldehyde dehydrogenase NAD(P)-dependent;;
Unnamed	TTHERM_00530260	XP_001032737	7832137	33.9838	8.8071	10.949	20.2266	transmembrane protein putative;Annotation=DB-SUPERFAMILY:Histidine kinase/HSP90-like ATPase superfamily;DB-Gene3D:Histidine kinase/HSP90-like ATPase superfamily;;
Unnamed	TTHERM_00530270	XP_021353794	7832138	52.765	9.98541	15.2114	23.9485	hypothetical protein;Annotation=DB-Pfam:Abnormal spindle-like microcephaly-associated protein, ASH domain;DB-SUPERFAMILY:PapD-like superfamily;DB-Gene3D:Immunoglobulin-like fold;;
Unnamed	TTHERM_00530280	XP_001032739	7827358	39.1161	13.1324	12.3195	21.5065	transmembrane protein putative;
PRP12	TTHERM_00530350	XP_011100199	7827359	44.0266	20.0906	15.4885	29.1554	PRP12 splicing factor 3B subunit 3;Annotation=DB-PANTHER:RSE1/DDB1/CFT1/CPSF1;DB-Pfam:Cleavage/polyadenylation specificity factor, A subunit, C-terminal;Cleavage/polyadenylation specificity factor, A subunit, N-terminal;DB-SUPERFAMILY:WD40-repeat-containing domain superfamily;DB-Gene3D:WD40/YVTN repeat-like-containing domain superfamily;WD40/YVTN repeat-like-containing domain superfamily;WD40/YVT…
Unnamed	TTHERM_00530360	XP_024166240	7827360	29.2101	6.24114	3.67051	13.0322	inositol 1 3 4-trisphosphate 5/6-kinase;Annotation=DB-PANTHER:Inositol-tetrakisphosphate 1-kinase;DB-Pfam:Inositol 1,3,4-trisphosphate 5/6-kinase, ATP-grasp domain;;
Unnamed	TTHERM_00530370	XP_001032742	7827361	25.8976	7.26418	5.72376	16.6703	hypothetical protein;
Unnamed	TTHERM_00530380	XP_007064894	7827362	21.2332	10.3039	8.84975	12.1057	chromosome condensation regulator RCC1 repeat protein;Annotation=DB-Pfam:Regulator of chromosome condensation, RCC1;DB-PANTHER:Ran GTPase-activating;DB-PRINTS:Regulator of chromosome condensation, RCC1;DB-SUPERFAMILY:Regulator of chromosome condensation 1/beta-lactamase-inhibitor protein II;DB-ProSitePatterns:Regulator of chromosome condensation, RCC1;DB-Gene3D:Regulator of chromosome condensatio…
Unnamed	TTHERM_00530390	XP_004031317	-	13.7383	7.28593	6.60474	10.2005	;Annotation=DB-Pfam:Cystatin domain;DB-SUPERFAMILY:Cystatin superfamily;DB-ProSitePatterns:Proteinase inhibitor I25, cystatin, conserved site;;
Unnamed	TTHERM_00530400	XP_976615	7827363	6.10981	1.6132	1.84632	2.37051	hypothetical protein;
Unnamed	TTHERM_00530410	-	7827364	0	0.0851449	0.181818	0.0454545	hypothetical protein;
Unnamed	TTHERM_00530420	XP_001032747	7827365	32.4962	7.3683	7.48688	21.4695	cyclic nucleotide-binding domain protein;Annotation=DB-PANTHER:Cyclic nucleotide-binding domain-containing protein 1/2;DB-SUPERFAMILY:Cyclic nucleotide-binding domain superfamily;Cyclic nucleotide-binding domain superfamily;DB-Gene3D:RmlC-like jelly roll fold;DB-ProSiteProfiles:Cyclic nucleotide-binding domain;Cyclic nucleotide-binding domain;;
Unnamed	TTHERM_00530430	XP_001032748	7827366	26.401	4.46247	3.37704	12.0635	hypothetical protein;
Unnamed	TTHERM_00530440	XP_002531910	7827367	35.0643	10.0763	10.3179	18.7753	zinc finger C3HC4 type (RING finger) protein;Annotation=DB-PANTHER:E3 ubiquitin-protein ligase BIG BROTHER;DB-Pfam:Zinc finger, RING-type;DB-SMART:Zinc finger, RING-type;DB-Gene3D:Zinc finger, RING/FYVE/PHD-type;DB-ProSiteProfiles:Zinc finger, RING-type;Ubiquitin interacting motif;;
Unnamed	TTHERM_00530450	XP_013435815	7827368	25.5612	4.35204	5.53333	14.3922	enoyl-CoA hydratase/isomerase;Annotation=DB-Pfam:Enoyl-CoA hydratase/isomerase;DB-SUPERFAMILY:ClpP/crotonase-like domain superfamily;;
Unnamed	TTHERM_00530470	XP_012277512	7827369	31.1695	10.5108	11.8024	17.7736	MON2-like protein;Annotation=DB-Pfam:Mon2, C-terminal;Mon2/Sec7/BIG1-like, HDS;Mon2/Sec7/BIG1-like, dimerisation and cyclophilin-binding domain;;
Unnamed	TTHERM_00530480	XP_001032753	7827370	24.4931	5.36814	6.13529	11.5085	-
Unnamed	TTHERM_00530500	XP_977168	7827372	31.9815	5.68139	8.92483	18.8834	transmembrane protein putative;Annotation=DB-SUPERFAMILY:Quinoprotein alcohol dehydrogenase-like superfamily;WD40-repeat-containing domain superfamily;;
Unnamed	TTHERM_00530510	XP_004923742	7827373	20.4781	6.03804	5.25295	9.3916	enoyl-CoA hydratase/delta3-5-delta2-4-dienoyl-CoA isomerase;Annotation=DB-Pfam:Enoyl-CoA hydratase/isomerase;DB-PANTHER:Delta(3,5)-Delta(2,4)-dienoyl-CoA isomerase Ech1-like;DB-SUPERFAMILY:ClpP/crotonase-like domain superfamily;DB-Gene3D:Enoyl-CoA hydratase, C-terminal;;
TTLL15C	TTHERM_00530520	XP_027856149	7827374	27.6542	9.6108	8.64036	12.9978	TTLL15C tubulin-tyrosine ligase family protein;Annotation=DB-Pfam:Tubulin-tyrosine ligase/Tubulin polyglutamylase;DB-ProSiteProfiles:Tubulin-tyrosine ligase/Tubulin polyglutamylase;;
Unnamed	TTHERM_00530530	XP_001032758	7827375	9.94771	2.42922	3.19072	6.11765	hypothetical protein;Annotation=DB-Pfam:VIT domain;DB-SUPERFAMILY:von Willebrand factor A-like domain superfamily;DB-ProSiteProfiles:VIT domain;;
Unnamed	TTHERM_00530540	XP_006959068	7827376	35.4933	13.2065	13.9334	21.4136	peroxisomal targeting signal 2 receptor;Annotation=DB-PANTHER:Peroxisomal targeting signal 2 receptor;DB-Pfam:WD40 repeat;DB-PRINTS:G-protein beta WD-40 repeat;DB-SUPERFAMILY:WD40-repeat-containing domain superfamily;DB-Gene3D:WD40/YVTN repeat-like-containing domain superfamily;DB-SMART:WD40 repeat;DB-ProSitePatterns:WD40 repeat, conserved site;WD40 repeat, conserved site;DB-ProSiteProfiles:WD40 …
Unnamed	TTHERM_00530550	XP_008703477	7827377	37.906	16.5123	15.1054	27.6289	translation initiation factor eIF-2B subunit epsilon putative;Annotation=DB-PANTHER:eIF2B Complex Subunit Epsilon;DB-Pfam:W2 domain;Nucleotidyl transferase domain;DB-SUPERFAMILY:Armadillo-type fold;Nucleotide-diphospho-sugar transferases;DB-SMART:W2 domain;DB-Gene3D:Nucleotide-diphospho-sugar transferases;DB-ProSiteProfiles:W2 domain;DB-CDD:Translation initiation factor eIF-2B subunit epsilon, N-…
Unnamed	TTHERM_00530580	XP_001032763	7827380	1.18948	0.34235	0.577266	0.887883	hypothetical protein;
Unnamed	TTHERM_00530585	XP_012655012	-	0.572647	0.296774	0.341718	0.0357143	-
Unnamed	TTHERM_00530590	-	7827381	40.2488	12.6914	10.3327	23.0764	synaptobrevin;
Unnamed	TTHERM_00530600	XP_018503956	7827382	39.4451	5.15525	4.29086	17.3956	plant dual-specificity MAP kinase kinase family domain protein;Annotation=DB-Pfam:Protein kinase domain;DB-SUPERFAMILY:Protein kinase-like domain superfamily;DB-SMART:Protein kinase domain;DB-ProSitePatterns:Serine/threonine-protein kinase, active site;Protein kinase, ATP binding site;DB-ProSiteProfiles:Protein kinase domain;;
Unnamed	TTHERM_00530610	XP_001032766	7827383	4.21259	1.27092	1.43176	2.13154	hypothetical protein;
Unnamed	TTHERM_00530620	XP_024245069	7827384	37.2509	10.5744	9.35237	23.9519	phosphatidylinositol 3- and 4-kinase family protein putative;Annotation=DB-Pfam:Regulator of chromosome condensation, RCC1;DB-PANTHER:Ubiquitin ligases and GEF domain-containing protein;DB-PRINTS:Regulator of chromosome condensation, RCC1;DB-SUPERFAMILY:Regulator of chromosome condensation 1/beta-lactamase-inhibitor protein II;DB-ProSitePatterns:Regulator of chromosome condensation, RCC1;DB-Gene3…
Unnamed	TTHERM_00530630	XP_012940096	7827385	35.8735	11.7961	9.93489	19.986	peptidase C65 otubain protein;Annotation=DB-Pfam:Peptidase C65, otubain;DB-SUPERFAMILY:Papain-like cysteine peptidase superfamily;DB-Gene3D:Peptidase C65, otubain, subdomain 2;Peptidase C65, otubain, subdomain 1;;
Unnamed	TTHERM_00530640	XP_014671060	7827386	14.4972	3.7434	3.8343	7.1482	TLC domain protein;Annotation=DB-PANTHER:TLC domain-containing protein 5;DB-SMART:TRAM/LAG1/CLN8 homology domain;DB-ProSiteProfiles:TRAM/LAG1/CLN8 homology domain;;
Unnamed	TTHERM_00530650	XP_001452512	7827387	30.4547	11.9631	12.8932	18.3277	transmembrane protein putative;
BIME2	TTHERM_00530659	XP_001470665	7827388	21.8969	5.66951	5.66842	10.4123	hypothetical protein;Annotation=DB-Gene3D:SNF2-like, N-terminal domain superfamily;;
CTH99	TTHERM_00530660	XP_018575905	7827389	7.34679	0.618383	0.91022	4.48841	CTH99 papain family cysteine protease;Annotation=DB-Pfam:Peptidase C1A, papain C-terminal;DB-PANTHER:Peptidase C1A;DB-PRINTS:Peptidase C1A, papain C-terminal;DB-SUPERFAMILY:Papain-like cysteine peptidase superfamily;DB-ProSitePatterns:Cysteine peptidase, histidine active site;Cysteine peptidase, cysteine active site;DB-SMART:Cathepsin propeptide inhibitor domain (I29);Peptidase C1A, papain C-term…
Unnamed	TTHERM_00530670	-	7827390	12.0129	2.09905	2.29913	4.79058	hypothetical protein;
AIP1	TTHERM_00530680	XP_001457009	7827391	41.8007	5.95978	7.94609	12.5422	AIP1 hypothetical protein;Annotation=DB-PANTHER:Actin-binding & GATA zinc finger domain-containing protein;;
Unnamed	TTHERM_00530690	XP_001032774	7827392	47.3385	16.9526	19.4466	28.861	hypothetical protein;Annotation=DB-Pfam:Zinc finger, CCHC-type;DB-SUPERFAMILY:Zinc finger, CCHC-type superfamily;SWAP/Surp superfamily;DB-SMART:Zinc finger, CCHC-type;DB-Gene3D:SWAP/Surp superfamily;DB-ProSiteProfiles:SWAP/Surp;Zinc finger, CCHC-type;;
Unnamed	TTHERM_00530700	XP_001019855	7827393	27.7082	5.67803	4.81219	12.4313	hypothetical protein;Annotation=DB-Gene3D:Tetratricopeptide-like helical domain superfamily;;
Unnamed	TTHERM_00530710	XP_001441431	7827394	27.2068	4.1399	7.4121	13.1044	HAD-family sub IIA hydrolase TIGR01456 CECR5 containing protein;Annotation=DB-PANTHER:CDP-alcohol phosphatidyltransferase class-I;DB-Pfam:HAD-superfamily hydrolase, subfamily IIA;DB-SUPERFAMILY:HAD-like superfamily;DB-NCBIfam:HAD-superfamily hydrolase, subfamily IIA, CECR5;DB-Gene3D:HAD superfamily;HAD superfamily;;
Unnamed	TTHERM_00530720	XP_025505374	7827395	80.4066	20.6703	30.6894	39.8869	nucleoporin putative;Annotation=DB-PANTHER:Nucleoporin peptidase S59-like;DB-Pfam:Nuclear pore complex protein Nup98-Nup96-like, autopeptidase S59 domain;DB-SUPERFAMILY:Nuclear pore complex protein Nup98-Nup96-like, autopeptidase S59 domain superfamily;DB-Gene3D:Nuclear pore complex protein Nup98-Nup96-like, autopeptidase S59 domain superfamily;DB-ProSiteProfiles:Nuclear pore complex protein Nup9…
MCF1	TTHERM_00530730	XP_821660	7827396	33.5488	8.85948	9.92151	22.4256	MCF1 carrier protein;
Unnamed	TTHERM_00530740	XP_001032779	7835388	18.837	4.58779	4.89077	11.223	hypothetical protein;
Unnamed	TTHERM_00530750	XP_025749140	7835389	35.8579	12.7311	12.6665	22.2217	pyruvate dehydrogenase complex dihydrolipoamide acetyltransferase;Annotation=DB-PANTHER:Dihydrolipoamide acetyltransferase/Pyruvate dehydrogenase protein X component;DB-Pfam:2-oxoacid dehydrogenase acyltransferase, catalytic domain;Peripheral subunit-binding domain;Biotin/lipoyl attachment;DB-SUPERFAMILY:E3-binding domain superfamily;Single hybrid motif;Single hybrid motif;DB-NCBIfam:Dihydrolipoy…
Unnamed	TTHERM_00530760	XP_004027251	7835390	35.6304	4.23215	4.46366	23.0381	hypothetical protein;
Unnamed	TTHERM_00530770	XP_001032782	7835391	30.3461	7.52054	6.61402	16.3365	hypothetical protein;Annotation=DB-Pfam:Leucine-rich repeat;DB-PANTHER:Ran GTPase-activating protein;DB-Gene3D:Leucine-rich repeat domain superfamily;;
Unnamed	TTHERM_00530780	XP_010478471	7835392	49.2957	13.2538	18.5323	30.9922	RNA cap guanine-N2 methyltransferase;Annotation=DB-Pfam:RNA cap guanine-N2 methyltransferase;DB-SUPERFAMILY:S-adenosyl-L-methionine-dependent methyltransferase superfamily;DB-Gene3D:S-adenosyl-L-methionine-dependent methyltransferase superfamily;;
Unnamed	TTHERM_00530785	XP_022713817	-	38.7265	14.946	13.5044	21.3801	;Annotation=DB-PANTHER:SecY/SEC61-alpha family;DB-Pfam:SecY/SEC61-alpha family;Translocon Sec61/SecY, plug domain;DB-SUPERFAMILY:SecY domain superfamily;DB-ProSitePatterns:SecY conserved site;SecY conserved site;DB-NCBIfam:SecY/SEC61-alpha family;DB-Gene3D:SecY domain superfamily;DB-PIRSF:SecY/SEC61-alpha family;;
SEC61	TTHERM_00530790	XP_004029837	7835393	36.337	15.9734	12.5115	22.4342	SEC61 SecY subunit containing preprotein translocase;Annotation=DB-Pfam:Phosphatidylinositol-4-phosphate 4/5-kinase, core;DB-PANTHER:Phosphatidylinositol-4/5-phosphate 5/4-kinase;DB-SMART:Phosphatidylinositol-4-phosphate 4/5-kinase, core;DB-Gene3D:Phosphatidylinositol-4-phosphate 5-kinase, N-terminal;Phosphatidylinositol-4-phosphate 4/5-kinase, C-terminal domain superfamily;DB-ProSiteProfiles:Pho…
Unnamed	TTHERM_00530800	XP_022656020	7835394	35.3709	16.8487	16.2685	23.4941	vacuolar protein sorting-associated protein;Annotation=DB-Pfam:Vacuolar protein sorting protein 26 related;DB-PANTHER:Vacuolar protein sorting protein 26 related;DB-Gene3D:Arrestin-like, C-terminal;;
Unnamed	TTHERM_00530810	XP_001032786	7835395	14.1139	5.4641	5.30357	7.8875	transmembrane protein putative;
Unnamed	TTHERM_00297199	XP_024390551	7825054	67.3801	11.8333	16.3611	39.6552	Serine/Threonine kinase family protein;Annotation=DB-Pfam:Leucine-rich repeat;Protein kinase domain;Leucine-rich repeat;Protein kinase domain;DB-PANTHER:Serine/threonine-protein kinase;Serine/threonine-protein kinase;DB-PRINTS:Serine-threonine/tyrosine-protein kinase, catalytic domain;Serine-threonine/tyrosine-protein kinase, catalytic domain;DB-SUPERFAMILY:Protein kinase-like domain superfamily;…
Unnamed	TTHERM_00297200	XP_004918676	7834517	36.307	12.6519	13.2257	20.7311	kinesin motor catalytic domain protein;Annotation=DB-Pfam:Kinesin motor domain;Kinesin motor domain;DB-PANTHER:Kinesin-like protein;Kinesin-like protein;DB-PRINTS:Kinesin motor domain;Kinesin motor domain;DB-SUPERFAMILY:P-loop containing nucleoside triphosphate hydrolase;P-loop containing nucleoside triphosphate hydrolase;DB-Gene3D:Kinesin motor domain superfamily;Kinesin motor domain superfamily…
Unnamed	TTHERM_00297190	XP_001026378	-	22.7004	4.65865	4.49714	13.569	;Annotation=DB-Pfam:Domain of unknown function DUF218;Domain of unknown function DUF218;DB-PANTHER:Cell Envelope Integrity and Synthesis Associated Protein;Cell Envelope Integrity and Synthesis Associated Protein;DB-Gene3D:Rossmann-like alpha/beta/alpha sandwich fold;Rossmann-like alpha/beta/alpha sandwich fold;DB-CDD:Domain of unknown function DUF218;Domain of unknown function DUF218;;
Unnamed	TTHERM_00297180	XP_004037221	7834519	23.3893	6.97972	6.45751	14.1917	B-box zinc finger protein;Annotation=DB-Pfam:WD40 repeat;WD40 repeat;DB-SUPERFAMILY:WD40-repeat-containing domain superfamily;WD40-repeat-containing domain superfamily;DB-ProSitePatterns:WD40 repeat, conserved site;WD40 repeat, conserved site;DB-SMART:WD40 repeat;WD40 repeat;DB-Gene3D:WD40/YVTN repeat-like-containing domain superfamily;WD40/YVTN repeat-like-containing domain superfamily;DB-ProSit…
Unnamed	TTHERM_00297170	XP_001459874	7834520	19.0268	6.67363	5.27629	9.56862	transmembrane protein putative;
ESP1	TTHERM_00297160	XP_020517182	7834521	36.8701	6.46937	8.21352	17.3504	ESP1 peptidase family C50 protein;Annotation=DB-PANTHER:Peptidase C50, separase;Peptidase C50, separase;DB-ProSiteProfiles:SEPARIN core domain;SEPARIN core domain;;
Unnamed	TTHERM_00297150	XP_004027238	7834522	4.95275	0.324963	0.195705	1.47335	flavin containing family amine oxidase;Annotation=DB-Pfam:Amine oxidase;Amine oxidase;DB-PANTHER:Flavin monoamine oxidase and related enzymes;Flavin monoamine oxidase and related enzymes;DB-PRINTS:Flavin amine oxidase;Flavin amine oxidase;DB-SUPERFAMILY:FAD/NAD(P)-binding domain superfamily;FAD/NAD(P)-binding domain superfamily;DB-Gene3D:FAD/NAD(P)-binding domain superfamily;FAD/NAD(P)-binding do…
RPL23	TTHERM_00297140	XP_001900778	7834523	29.7283	14.2843	14.5134	21.9583	RPL23 60S ribosomal protein L23;Annotation=DB-Hamap:Large ribosomal subunit protein uL14;Large ribosomal subunit protein uL14;DB-PANTHER:Large ribosomal subunit protein uL14;Large ribosomal subunit protein uL14;DB-Pfam:Large ribosomal subunit protein uL14;Large ribosomal subunit protein uL14;DB-SUPERFAMILY:Large ribosomal subunit protein uL14 superfamily;Large ribosomal subunit protein uL14 super…
Unnamed	TTHERM_00297130	XP_001013246	7834524	27.9944	5.48095	8.23871	17.1216	hypothetical protein;
Unnamed	TTHERM_00297120	XP_001013245	7834525	27.3434	5.95046	6.3368	16.7238	transmembrane protein putative;
Unnamed	TTHERM_00297115	XP_012652332	-	30.3951	10.2719	7.32718	21.0856	-
MRNC10	TTHERM_00297110	XP_001030647	7834526	44.4679	10.9364	10.7233	23.8185	kinase domain protein;Annotation=DB-Pfam:MORN repeat;MORN repeat;DB-SMART:MORN repeat;MORN repeat;;
Unnamed	TTHERM_00297100	XP_001013243	7834527	42.6447	1.03694	3.09632	13.0484	hypothetical protein;
Unnamed	TTHERM_00297090	XP_001028030	7834528	14.548	0.689951	1.80934	1.54752	transmembrane protein putative;Annotation=DB-SUPERFAMILY:WD40-repeat-containing domain superfamily;Quinoprotein alcohol dehydrogenase-like superfamily;WD40-repeat-containing domain superfamily;Pectin lyase fold/virulence factor;WD40-repeat-containing domain superfamily;Quinoprotein alcohol dehydrogenase-like superfamily;WD40-repeat-containing domain superfamily;Pectin lyase fold/virulence factor;…
Unnamed	TTHERM_00297080	-	-	0.0989247	0.108187	0.136905	0.0714286	-
Unnamed	TTHERM_00297070	XP_001013240	7834529	0.230598	0.0588235	0.274959	0.118056	hypothetical protein;
Unnamed	TTHERM_00297050	XP_001030253	7834531	4.65039	0.91645	2.70422	0.63198	transmembrane protein putative;Annotation=DB-SUPERFAMILY:WD40-repeat-containing domain superfamily;Pectin lyase fold/virulence factor;Quinoprotein alcohol dehydrogenase-like superfamily;WD40-repeat-containing domain superfamily;Pectin lyase fold/virulence factor;Quinoprotein alcohol dehydrogenase-like superfamily;DB-Gene3D:WD40/YVTN repeat-like-containing domain superfamily;WD40/YVTN repeat-like-…
Unnamed	TTHERM_00297040	-	-	17.8368	0.466492	2.81778	6.23473	-
Unnamed	TTHERM_00297030	-	-	10.0784	1.5	1.77586	5.14553	-
Unnamed	TTHERM_00296019	XP_001028580	-	7.61402	1.8209	3.27203	3.34509	;Annotation=DB-SUPERFAMILY:WD40-repeat-containing domain superfamily;Quinoprotein alcohol dehydrogenase-like superfamily;WD40-repeat-containing domain superfamily;WD40-repeat-containing domain superfamily;Quinoprotein alcohol dehydrogenase-like superfamily;WD40-repeat-containing domain superfamily;DB-SMART:WD40 repeat;WD40 repeat;DB-Gene3D:WD40/YVTN repeat-like-containing domain superfamily;WD40/…
Unnamed	TTHERM_00296020	XP_001028580	7834534	17.4959	1.41093	1.52808	4.23776	transmembrane protein putative;Annotation=DB-SUPERFAMILY:Quinoprotein alcohol dehydrogenase-like superfamily;Pectin lyase fold/virulence factor;Quinoprotein alcohol dehydrogenase-like superfamily;Pectin lyase fold/virulence factor;DB-Gene3D:WD40/YVTN repeat-like-containing domain superfamily;WD40/YVTN repeat-like-containing domain superfamily;;
Unnamed	TTHERM_00296010	XP_001028580	7834535	17.8756	1.07453	1.88999	3.17652	transmembrane protein putative;Annotation=DB-SUPERFAMILY:Quinoprotein alcohol dehydrogenase-like superfamily;Pectin lyase fold/virulence factor;WD40-repeat-containing domain superfamily;Quinoprotein alcohol dehydrogenase-like superfamily;Pectin lyase fold/virulence factor;WD40-repeat-containing domain superfamily;DB-Gene3D:WD40/YVTN repeat-like-containing domain superfamily;WD40/YVTN repeat-like-…
Unnamed	TTHERM_00296000	XP_012655188	7834536	26.6996	6.53631	9.69065	13.9807	cation channel family protein;Annotation=DB-Pfam:Potassium channel domain;Cyclic nucleotide-binding domain;Potassium channel domain;Cyclic nucleotide-binding domain;DB-PANTHER:Potassium/sodium hyperpolarization-activated cyclic nucleotide-gated channel;Potassium/sodium hyperpolarization-activated cyclic nucleotide-gated channel;DB-SUPERFAMILY:Cyclic nucleotide-binding domain superfamily;Cyclic nu…
Unnamed	TTHERM_00295995	XP_012363823	-	31.3739	8.51587	11.8955	17.2786	;Annotation=DB-Hamap:Transcription factor, enhancer of yellow 2;Transcription factor, enhancer of yellow 2;DB-PANTHER:Transcription factor, enhancer of yellow 2;Transcription factor, enhancer of yellow 2;DB-Pfam:Transcription factor, enhancer of yellow 2;Transcription factor, enhancer of yellow 2;DB-Gene3D:Transcription factor EnY2 superfamily;Transcription factor EnY2 superfamily;;
Unnamed	TTHERM_00295990	XP_001013231	7834537	29.7818	7.23122	7.55207	17.3785	hypothetical protein;
Unnamed	TTHERM_00295980	XP_001013230	7834538	45.7491	7.79706	10.0802	28.2111	hypothetical protein;
Unnamed	TTHERM_00295970	XP_001019060	7834539	36.3384	6.04957	9.25139	20.2103	hypothetical protein;
Unnamed	TTHERM_00295960	XP_021361113	7834540	26.9428	5.06611	6.11449	14.465	kelch motif protein;Annotation=DB-PANTHER:Cullin-RING ligase complex substrate-recognition protein;Cullin-RING ligase complex substrate-recognition protein;DB-Pfam:Kelch repeat type 1;Kelch repeat type 1;DB-SUPERFAMILY:Kelch-type beta propeller;Kelch-type beta propeller;DB-Gene3D:Kelch-type beta propeller;Kelch-type beta propeller;Kelch-type beta propeller;Kelch-type beta propeller;;
Unnamed	TTHERM_00295950	XP_001454611	7834541	20.2908	5.73904	5.96521	10.1886	Serine/Threonine kinase domain protein;Annotation=DB-Pfam:Protein kinase domain;Protein kinase domain;DB-PANTHER:Serine/threonine-protein kinase Atg1-like;Serine/threonine-protein kinase Atg1-like;DB-SUPERFAMILY:Protein kinase-like domain superfamily;Protein kinase-like domain superfamily;DB-SMART:Protein kinase domain;Protein kinase domain;DB-ProSitePatterns:Protein kinase, ATP binding site;Seri…
Unnamed	TTHERM_00295930	XP_001013225	7834542	36.7056	8.2359	8.66819	21.668	hypothetical protein;
MSH2	TTHERM_00295920	XP_007968903	7834543	24.4507	8.89522	8.66616	18.0733	MSH2 DNA mismatch repair MutS family DNA-binding domain protein putative;Annotation=DB-PANTHER:DNA mismatch repair MutS family;DNA mismatch repair MutS family;DB-Pfam:DNA mismatch repair protein MutS, clamp;DNA mismatch repair protein MutS, core;DNA mismatch repair protein MutS, C-terminal;DNA mismatch repair protein MutS, clamp;DNA mismatch repair protein MutS, core;DNA mismatch repair protein M…
Unnamed	TTHERM_00295910	XP_001013223	7834544	25.9523	2.91152	3.6782	12.7917	hypothetical protein;Annotation=DB-ProSitePatterns:Zinc finger C2H2-type;Zinc finger C2H2-type;DB-ProSiteProfiles:Zinc finger C2H2-type;Zinc finger C2H2-type;;
Unnamed	TTHERM_00295900	XP_001013222	7834545	0.647179	0.379525	0.889685	0.556048	hypothetical protein;Annotation=DB-Gene3D:Leucine-rich repeat domain superfamily;Leucine-rich repeat domain superfamily;;
Unnamed	TTHERM_00295890	XP_642246	7834546	1.54622	0.672953	0.678575	0.484424	MFS transporter;Annotation=DB-Pfam:Major facilitator, sugar transporter-like;Major facilitator, sugar transporter-like;DB-PANTHER:Major Facilitator Superfamily Sugar Transporters;Major Facilitator Superfamily Sugar Transporters;DB-SUPERFAMILY:MFS transporter superfamily;MFS transporter superfamily;DB-ProSitePatterns:Sugar transporter, conserved site;Sugar transporter, conserved site;Sugar transpo…
Unnamed	TTHERM_00295880	XP_025566463	7834547	19.0629	1.62122	2.09709	7.02139	MFS transporter;Annotation=DB-PANTHER:Major Facilitator Superfamily Sugar Transporters;Major Facilitator Superfamily Sugar Transporters;DB-Pfam:Major facilitator, sugar transporter-like;Major facilitator, sugar transporter-like;DB-SUPERFAMILY:MFS transporter superfamily;MFS transporter superfamily;DB-ProSitePatterns:Sugar transporter, conserved site;Sugar transporter, conserved site;DB-Gene3D:MFS…
Unnamed	TTHERM_00295859	XP_012652338	-	15.1842	0.350451	1.05414	5.11077	-
Unnamed	TTHERM_00295850	-	7834550	4.35652	0.874299	1.4682	1.71282	hypothetical protein;
Unnamed	TTHERM_00295840	XP_001013216	7834551	34.2505	5.52486	4.25848	15.016	tetratricopeptide repeat protein;Annotation=DB-PANTHER:Photosystem I assembly protein Ycf3;Photosystem I assembly protein Ycf3;DB-Pfam:Tetratricopeptide repeat;Tetratricopeptide repeat;DB-SMART:Tetratricopeptide repeat;Tetratricopeptide repeat;DB-Gene3D:Zinc finger, RING/FYVE/PHD-type;Tetratricopeptide-like helical domain superfamily;Tetratricopeptide-like helical domain superfamily;Zinc finger, …
Unnamed	TTHERM_00295830	XP_002116049	7834552	8.37737	1.27134	1.3142	2.33656	MFS transporter;Annotation=DB-PANTHER:Major Facilitator Superfamily Sugar Transporters;Major Facilitator Superfamily Sugar Transporters;DB-Pfam:Major facilitator, sugar transporter-like;Major facilitator, sugar transporter-like;DB-SUPERFAMILY:MFS transporter superfamily;MFS transporter superfamily;DB-ProSitePatterns:Sugar transporter, conserved site;Sugar transporter, conserved site;DB-Gene3D:MFS…
Unnamed	TTHERM_00295820	XP_001013214	7834553	30.7867	9.80434	12.8994	18.0489	-
Unnamed	TTHERM_00295810	XP_001013213	7834554	22.0332	5.78025	6.69275	10.6624	transmembrane protein putative;Annotation=DB-SUPERFAMILY:PX domain superfamily;PX domain superfamily;;
TTLL14I	TTHERM_00295800	XP_001022290	7834555	24.6685	9.3985	9.14253	16.4096	TTLL14I tubulin-tyrosine ligase family protein;Annotation=DB-Pfam:Tubulin-tyrosine ligase/Tubulin polyglutamylase;Tubulin-tyrosine ligase/Tubulin polyglutamylase;DB-SUPERFAMILY:Armadillo-type fold;Armadillo-type fold;DB-Gene3D:Armadillo-like helical;Armadillo-like helical;DB-ProSiteProfiles:ATP-grasp fold;Tubulin-tyrosine ligase/Tubulin polyglutamylase;ATP-grasp fold;Tubulin-tyrosine ligase/Tubul…
Unnamed	TTHERM_00295790	XP_018635551	7834556	31.9655	10.8215	11.3263	17.9404	emp24/gp25L/p24 family protein;Annotation=DB-PANTHER:Transmembrane emp24 domain-containing protein;Transmembrane emp24 domain-containing protein;DB-Pfam:GOLD domain;GOLD domain;DB-SMART:GOLD domain;GOLD domain;;
Unnamed	TTHERM_00295785	XP_012652339	-	17.229	3.99435	4.36742	7.3597	-
Unnamed	TTHERM_00295780	XP_024579811	7834557	46.7018	12.1081	13.1335	26.1553	hypothetical protein;
Unnamed	TTHERM_00295770	XP_001013209	7834558	20.7122	6.77954	5.12651	12.0419	hypothetical protein;
Unnamed	TTHERM_00295760	XP_028302784	7834559	7.77685	2.75742	2.73942	2.81907	Serine/Threonine kinase domain protein;Annotation=DB-Pfam:Protein kinase domain;Protein kinase domain;DB-SUPERFAMILY:Protein kinase-like domain superfamily;Protein kinase-like domain superfamily;DB-ProSitePatterns:Protein kinase, ATP binding site;Tyrosine-protein kinase, active site;Tyrosine-protein kinase, active site;Protein kinase, ATP binding site;DB-ProSiteProfiles:Protein kinase domain;Prot…
Unnamed	TTHERM_00295750	XP_001013207	7834560	56.6094	17.1053	17.6729	28.6592	AT hook motif protein;Annotation=DB-PRINTS:AT hook, DNA-binding motif;AT hook, DNA-binding motif;DB-SMART:AT hook, DNA-binding motif;AT hook, DNA-binding motif;;
Unnamed	TTHERM_00295740	XP_019224670	7834561	35.8514	11.8294	11.6605	20.8012	cyclin-dependent kinase-like Serine/Threonine kinase family protein;Annotation=DB-Pfam:Protein kinase domain;Protein kinase domain;DB-PANTHER:Mitogen-activated protein kinase kinase kinase;Mitogen-activated protein kinase kinase kinase;DB-SUPERFAMILY:Protein kinase-like domain superfamily;Protein kinase-like domain superfamily;DB-SMART:Protein kinase domain;Protein kinase domain;DB-ProSitePattern…
Unnamed	TTHERM_00295730	XP_020430177	7834562	5.35156	0.910652	1.60128	2.59376	cysteine-rich secretory family protein;Annotation=DB-Pfam:CAP domain;CAP domain;DB-SUPERFAMILY:CAP superfamily;CAP superfamily;DB-Gene3D:CAP superfamily;CAP superfamily;;
Unnamed	TTHERM_00295720	-	-	8.35364	1.47246	1.50084	1.86003	-
FSF1	TTHERM_00295700	XP_012207158	7834565	23.8462	6.12323	5.68409	10.7016	FSF1 S-(hydroxymethyl)glutathione dehydrogenase/class III alcohol dehydrogenase;Annotation=DB-Pfam:Alcohol dehydrogenase-like, N-terminal;Alcohol dehydrogenase-like, C-terminal;Esterase-like;Alcohol dehydrogenase-like, N-terminal;Alcohol dehydrogenase-like, C-terminal;Esterase-like;DB-SUPERFAMILY:GroES-like superfamily;GroES-like superfamily;NAD(P)-binding domain superfamily;Alpha/Beta hydrolase …
Unnamed	TTHERM_00295690	XP_001430365	7834566	20.7984	9.20821	7.1037	14.9074	hypothetical protein;
Unnamed	TTHERM_00295679	XP_012652785	7834567	25.8949	1.76979	2.66186	11.5467	cation channel family transporter;Annotation=DB-Pfam:Ion transport domain;Ion transport domain;DB-Gene3D:Voltage-dependent channel domain superfamily;Voltage-dependent channel domain superfamily;;
Unnamed	TTHERM_00295680	XP_001013200	7834568	22.7246	8.3163	9.529	12.9191	hypothetical protein;
Unnamed	TTHERM_00295670	XP_009043655	7834569	10.8024	0.554244	0.416957	3.0931	embryo-abundant protein putative;Annotation=DB-Pfam:Methyltransferase domain;Methyltransferase domain;DB-PANTHER:Diverse substrate methyltransferase;Diverse substrate methyltransferase;DB-SUPERFAMILY:S-adenosyl-L-methionine-dependent methyltransferase superfamily;S-adenosyl-L-methionine-dependent methyltransferase superfamily;DB-Gene3D:S-adenosyl-L-methionine-dependent methyltransferase superfami…
Unnamed	TTHERM_00295650	XP_001461866	7829423	28.1084	10.6972	9.28526	16.2958	Serine/Threonine kinase domain protein;Annotation=DB-PANTHER:Serine/threonine-protein kinase Atg1-like;Serine/threonine-protein kinase Atg1-like;DB-Pfam:Protein kinase domain;Protein kinase domain;DB-SUPERFAMILY:Protein kinase-like domain superfamily;Protein kinase-like domain superfamily;DB-SMART:Protein kinase domain;Protein kinase domain;DB-ProSitePatterns:Protein kinase, ATP binding site;Seri…
Unnamed	TTHERM_00295640	XP_004029946	7829424	39.6792	12.5789	15.0951	23.377	Mov34/MPN/pad-1 family protein;Annotation=DB-Pfam:ER membrane protein complex subunit 8/9;ER membrane protein complex subunit 8/9;DB-PANTHER:ER membrane protein complex subunit 8/9;ER membrane protein complex subunit 8/9;DB-CDD:ER membrane protein complex subunit 8/9;ER membrane protein complex subunit 8/9;;
Unnamed	TTHERM_00295630	XP_001431218	7829425	38.817	8.20588	9.22609	24.8681	dual specificity phosphatase domain protein;Annotation=DB-Pfam:Dual specificity phosphatase, catalytic domain;Dual specificity phosphatase, catalytic domain;DB-SUPERFAMILY:Protein-tyrosine phosphatase-like;Protein-tyrosine phosphatase-like;DB-ProSitePatterns:Protein-tyrosine phosphatase, active site;Protein-tyrosine phosphatase, active site;DB-SMART:Dual specificity protein phosphatase domain;Dua…
Unnamed	TTHERM_00295625	-	-	23.0881	4.67029	4.39987	12.6497	-
Unnamed	TTHERM_00295620	XP_001013194	7829426	28.9655	9.73491	9.37956	17.7982	armadillo/beta-catenin-like repeat protein;Annotation=DB-Pfam:Armadillo;Armadillo;DB-SUPERFAMILY:Armadillo-type fold;Armadillo-type fold;DB-Gene3D:Armadillo-like helical;Armadillo-like helical;;
Unnamed	TTHERM_00295610	XP_008869380	7829427	36.9076	11.9463	13.9685	22.766	Serine/Threonine kinase domain protein;Annotation=DB-Pfam:Protein kinase domain;Protein kinase domain;DB-SUPERFAMILY:Protein kinase-like domain superfamily;Protein kinase-like domain superfamily;DB-SMART:Protein kinase domain;Protein kinase domain;DB-ProSitePatterns:Serine/threonine-protein kinase, active site;Protein kinase, ATP binding site;Serine/threonine-protein kinase, active site;Protein k…
Unnamed	TTHERM_00295600	XP_001013192	7829428	41.7725	8.87654	6.12344	20.3137	transcriptional regulator cudA putative;
Unnamed	TTHERM_00295595	-	-	28.15	8.11204	6.49123	14.8065	-
Unnamed	TTHERM_00295590	XP_001443162	7829429	40.2337	12.6286	10.7326	22.3364	LITAF-like zinc ribbon domain protein;Annotation=DB-Pfam:LPS-induced tumour necrosis factor alpha factor;LPS-induced tumour necrosis factor alpha factor;DB-SMART:LPS-induced tumour necrosis factor alpha factor;LPS-induced tumour necrosis factor alpha factor;DB-ProSiteProfiles:LPS-induced tumour necrosis factor alpha factor;LPS-induced tumour necrosis factor alpha factor;;
Unnamed	TTHERM_00295580	XP_001026570	7829430	28.9326	5.63117	6.3729	13.7759	histidine phosphatase family (branch protein 1);Annotation=DB-PANTHER:Phosphoglycerate Mutase/Phosphatase;Phosphoglycerate Mutase/Phosphatase;DB-Pfam:Histidine phosphatase superfamily, clade-1;Histidine phosphatase superfamily, clade-1;DB-SUPERFAMILY:Histidine phosphatase superfamily;Histidine phosphatase superfamily;DB-Gene3D:Histidine phosphatase superfamily;Histidine phosphatase superfamily;DB…
Unnamed	TTHERM_00295570	XP_012652341	7829431	7.13151	0.428939	0.617537	1.91771	C2H2-type zinc-finger protein;
Unnamed	TTHERM_00295564	XP_012652341	-	23.3571	1.14979	2.17264	3.10051	-
Unnamed	TTHERM_00295557	XP_001013189	-	44.2893	15.7146	11.7833	26.9342	;Annotation=DB-Pfam:Zinc finger C2H2-type;Zinc finger C2H2-type;DB-SUPERFAMILY:Zinc finger C2H2 superfamily;Zinc finger C2H2 superfamily;Zinc finger C2H2 superfamily;Zinc finger C2H2 superfamily;DB-ProSitePatterns:Zinc finger C2H2-type;Zinc finger C2H2-type;Zinc finger C2H2-type;Zinc finger C2H2-type;Zinc finger C2H2-type;Zinc finger C2H2-type;Zinc finger C2H2-type;Zinc finger C2H2-type;Zinc fing…
Unnamed	TTHERM_00295550	XP_001013187	7829433	29.5328	8.96061	6.44973	14.6269	transmembrane protein putative;
Unnamed	TTHERM_00295540	XP_001013186	7829434	38.8179	12.2089	9.28616	21.647	cyclic nucleotide-binding domain protein;Annotation=DB-SUPERFAMILY:C2 domain superfamily;EF-hand domain pair;C2 domain superfamily;EF-hand domain pair;DB-ProSitePatterns:EF-Hand 1, calcium-binding site;EF-Hand 1, calcium-binding site;DB-SMART:C2 domain;C2 domain;DB-ProSiteProfiles:C2 domain;C2 domain;;
Unnamed	TTHERM_00295535	XP_001029705	-	21.9799	7.55934	8.7896	14.3838	;Annotation=DB-Pfam:Ion transport domain;Cyclic nucleotide-binding domain;Ion transport domain;Cyclic nucleotide-binding domain;DB-PANTHER:Potassium/sodium hyperpolarization-activated cyclic nucleotide-gated channel;Potassium/sodium hyperpolarization-activated cyclic nucleotide-gated channel;DB-PRINTS:Potassium channel, voltage-dependent, EAG/ELK/ERG;Potassium channel, voltage-dependent, EAG/ELK/…
Unnamed	TTHERM_00295530	XP_001013185	7829435	35.6283	14.9475	17.2743	21.5268	hypothetical protein;
IMA10	TTHERM_00295520	XP_001015741	7829436	23.1712	6.48429	6.71684	10.4588	IMA10 armadillo/beta-catenin repeat protein;Annotation=DB-SUPERFAMILY:Armadillo-type fold;Armadillo-type fold;DB-SMART:Armadillo;Armadillo;DB-Gene3D:Armadillo-like helical;Armadillo-like helical;;
Unnamed	TTHERM_00295510	XP_001436165	7829437	52.6137	15.3527	12.96	26.3113	von willebrand factor type A domain protein;Annotation=DB-Pfam:von Willebrand factor, type A;von Willebrand factor, type A;DB-PANTHER:Calcium-activated chloride channel regulator;Calcium-activated chloride channel regulator;DB-SUPERFAMILY:von Willebrand factor A-like domain superfamily;von Willebrand factor A-like domain superfamily;DB-SMART:von Willebrand factor, type A;von Willebrand factor, ty…
Unnamed	TTHERM_00295505	XP_012652343	-	35.0442	7.29986	10.1933	21.2013	-
Unnamed	TTHERM_00295500	XP_019924964	7829438	33.1251	7.14673	7.78483	20.6651	glycoside hydrolase family 31 protein;Annotation=DB-Pfam:Glycosyl hydrolase family 31, C-terminal domain;Glycoside hydrolase family 31, TIM barrel domain;Glycosyl hydrolase family 31, C-terminal domain;Glycoside hydrolase family 31, TIM barrel domain;DB-SUPERFAMILY:Glycoside hydrolase superfamily;Galactose mutarotase-like domain superfamily;Glycoside hydrolase superfamily;Galactose mutarotase-lik…
Unnamed	TTHERM_00295480	XP_001013180	7829440	29.4375	11.8882	11.6352	18.1088	hypothetical protein;Annotation=DB-Gene3D:Leucine-rich repeat domain superfamily;Leucine-rich repeat domain superfamily;;
Unnamed	TTHERM_00295470	XP_001461519	7829441	20.6088	9.91378	7.72583	10.4938	hypothetical protein;Annotation=DB-PANTHER:Chromatin-remodeling and transcription coactivator;Chromatin-remodeling and transcription coactivator;;
Unnamed	TTHERM_00295460	-	-	1.08893	0.630599	0.705357	0.53202	-
Unnamed	TTHERM_00295450	-	-	0.473508	0.31837	0.427451	0.316293	-
Unnamed	TTHERM_00295440	XP_001013176	7829442	17.2605	1.3172	1.5703	4.27705	hypothetical protein;Annotation=DB-PANTHER:Giardia Variant Surface Antigen;Giardia Variant Surface Antigen;DB-SUPERFAMILY:Growth factor receptor cysteine-rich domain superfamily;Growth factor receptor cysteine-rich domain superfamily;;
Unnamed	TTHERM_00295430	XP_001436118	7829443	38.3874	11.5824	9.37218	19.7231	hypothetical protein;
Unnamed	TTHERM_00295420	XP_001017778	-	21.8809	4.49346	3.74524	11.0094	;Annotation=DB-Pfam:EamA domain;EamA domain;;
Unnamed	TTHERM_00295410	XP_004024041	7829445	27.9762	8.96038	8.26666	17.8796	elongation factor Tu GTP-binding domain protein;Annotation=DB-PANTHER:Mitochondrial lipid metabolism GTPase;Mitochondrial lipid metabolism GTPase;DB-Pfam:Translational (tr)-type GTP-binding domain;NOA1/YqeH-like, C-terminal domain;Translational (tr)-type GTP-binding domain;NOA1/YqeH-like, C-terminal domain;DB-SUPERFAMILY:P-loop containing nucleoside triphosphate hydrolase;P-loop containing nucleo…
Unnamed	TTHERM_00295400	XP_009536706	7829446	38.8819	9.2206	9.48145	20.2997	tRNA uridine 5-carboxymethylaminomethyl modification enzyme mnmg protein;Annotation=DB-PANTHER:tRNA uridine 5-carboxymethylaminomethyl modification enzyme MnmG-related;tRNA uridine 5-carboxymethylaminomethyl modification enzyme MnmG-related;DB-Hamap:tRNA uridine 5-carboxymethylaminomethyl modification enzyme MnmG;tRNA uridine 5-carboxymethylaminomethyl modification enzyme MnmG;DB-Pfam:MnmG, N-ter…
Unnamed	TTHERM_00295390	XP_008860957	7829447	8.66138	7.01535	4.97386	4.12724	proline dehydrogenase;Annotation=DB-PANTHER:Proline oxidase family;Proline oxidase family;DB-SUPERFAMILY:EF-hand domain pair;FAD-linked oxidoreductase-like;EF-hand domain pair;FAD-linked oxidoreductase-like;DB-ProSiteProfiles:EF-hand domain;EF-hand domain;;
MED21	TTHERM_00295380	XP_001013170	7829448	27.8543	11.2338	9.34601	16.9913	MED21 hypothetical protein;
Unnamed	TTHERM_00295370	XP_004025152	7829449	43.524	10.6075	11.1541	22.7717	kinesin motor catalytic domain protein;Annotation=DB-PANTHER:Kinesin-like protein;Kinesin-like protein;DB-Pfam:Kinesin motor domain;Kinesin motor domain;DB-PRINTS:Kinesin motor domain;Kinesin motor domain;DB-SUPERFAMILY:P-loop containing nucleoside triphosphate hydrolase;P-loop containing nucleoside triphosphate hydrolase;DB-Gene3D:Kinesin motor domain superfamily;Kinesin motor domain superfamily…
Unnamed	TTHERM_00295365	XP_001014483	-	27.0894	7.10722	7.87853	13.3291	;Annotation=DB-SUPERFAMILY:EF-hand domain pair;EF-hand domain pair;DB-ProSiteProfiles:EF-hand domain;EF-hand domain;;
Unnamed	TTHERM_00295360	XP_004035354	7829450	0.45059	0.0727513	0.446582	0.550549	EF hand protein putative;Annotation=DB-SUPERFAMILY:Lysozyme-like domain superfamily;Growth factor receptor cysteine-rich domain superfamily;Lysozyme-like domain superfamily;Growth factor receptor cysteine-rich domain superfamily;DB-Gene3D:Lysozyme domain superfamily;Lysozyme domain superfamily;DB-CDD:Furin-like repeat;Furin-like repeat;;
Unnamed	TTHERM_00295350	XP_001015452	7829451	16.3019	3.57903	4.12271	7.7054	transmembrane protein putative;
RRM59	TTHERM_00295340	XP_023228244	7829452	15.0548	7.07136	7.64906	11.4722	RRM59 polyadenylate-binding protein;Annotation=DB-Pfam:RNA recognition motif domain;RNA recognition motif domain;DB-SUPERFAMILY:RNA-binding domain superfamily;RNA-binding domain superfamily;DB-SMART:RNA recognition motif domain;RNA recognition motif domain;DB-Gene3D:Nucleotide-binding alpha-beta plait domain superfamily;Nucleotide-binding alpha-beta plait domain superfamily;Nucleotide-binding alp…
RRM8	TTHERM_00295330	XP_004037088	7829453	0.766756	1.14363	0.321678	4.06229	RRM8 polyadenylate-binding protein;Annotation=DB-Pfam:RNA recognition motif domain;RNA recognition motif domain;DB-SUPERFAMILY:RNA-binding domain superfamily;RNA-binding domain superfamily;DB-SMART:RNA recognition motif domain;RNA recognition motif domain;DB-Gene3D:Nucleotide-binding alpha-beta plait domain superfamily;Nucleotide-binding alpha-beta plait domain superfamily;DB-ProSiteProfiles:RNA …
Unnamed	TTHERM_00295320	XP_001013164	7829454	34.9446	6.67782	6.25283	17.1254	hypothetical protein;
Unnamed	TTHERM_00295310	XP_001443064	7829455	43.6307	17.8019	13.2978	25.7328	hypothetical protein;
Unnamed	TTHERM_00295300	XP_014529303	7829456	22.9524	7.08578	5.66035	15.814	spinocerebellar ataxia type 10 domain protein;Annotation=DB-Pfam:Ataxin-10 domain;Ataxin-10 domain;DB-PANTHER:Ataxin-10 and Copper transport protein 86 families;Ataxin-10 and Copper transport protein 86 families;DB-SUPERFAMILY:Armadillo-type fold;Armadillo-type fold;;
Unnamed	TTHERM_00295290	XP_001446068	7829457	43.2666	11.7185	10.7572	29.5719	Vps54-like protein;Annotation=DB-Pfam:Vacuolar protein sorting-associated protein 54, C-terminal;Vacuolar protein sorting-associated protein 54, C-terminal;DB-PANTHER:Vacuolar protein sorting-associated protein 54;Vacuolar protein sorting-associated protein 54;;
Unnamed	TTHERM_00295280	XP_001013160	7829458	27.0968	7.77655	10.3595	12.4507	hypothetical protein;
Unnamed	TTHERM_00295270	XP_001013159	7829459	0.164516	0.19882	0.232359	0.283001	hypothetical protein;
Unnamed	TTHERM_00295249	XP_004035598	-	0.532319	0.04	0.0969828	0.125	;Annotation=DB-Pfam:Mpv17/PMP22;Mpv17/PMP22;DB-PANTHER:Mpv17/PMP22;Mpv17/PMP22;;
Unnamed	TTHERM_00295250	XP_009840487	7829461	24.4193	6.86663	8.09485	16.5493	EF hand protein;Annotation=DB-Pfam:EF-hand domain;EF-hand domain;DB-SUPERFAMILY:EF-hand domain pair;EF-hand domain pair;DB-SMART:EF-hand domain;EF-hand domain;DB-ProSitePatterns:EF-Hand 1, calcium-binding site;EF-Hand 1, calcium-binding site;EF-Hand 1, calcium-binding site;EF-Hand 1, calcium-binding site;DB-ProSiteProfiles:EF-hand domain;EF-hand domain;EF-hand domain;EF-hand domain;DB-CDD:EF-hand…
Unnamed	TTHERM_00295240	XP_001444543	7829462	22.4033	5.90442	5.93511	12.7421	transmembrane amino acid transporter protein;Annotation=DB-Pfam:Amino acid transporter, transmembrane domain;Amino acid transporter, transmembrane domain;;
Unnamed	TTHERM_00295230	XP_001461324	7829463	33.7483	8.44678	8.26916	15.2428	Serine/Threonine kinase domain protein;Annotation=DB-Pfam:Protein kinase domain;Protein kinase domain;DB-SUPERFAMILY:Protein kinase-like domain superfamily;Protein kinase-like domain superfamily;DB-SMART:Protein kinase domain;Protein kinase domain;DB-ProSitePatterns:Serine/threonine-protein kinase, active site;Protein kinase, ATP binding site;Protein kinase, ATP binding site;Serine/threonine-prot…
Unnamed	TTHERM_00295220	XP_001448876	7829464	40.117	12.8481	13.9615	22.5482	zinc finger C2H2 type family protein;Annotation=DB-PANTHER:Ryanodine/Inositol 1,4,5-trisphosphate receptor;Ryanodine/Inositol 1,4,5-trisphosphate receptor;DB-Pfam:RyR/IP3R Homology associated domain;Inositol 1,4,5-trisphosphate/ryanodine receptor;RIH domain;MIR motif;RyR/IP3R Homology associated domain;Inositol 1,4,5-trisphosphate/ryanodine receptor;RIH domain;MIR motif;DB-PRINTS:Inositol 1,4,5-t…
Unnamed	TTHERM_00295215	XP_012652346	-	29.5889	8.35684	9.54781	14.9261	;Annotation=DB-Pfam:Cilium assembly protein DZIP1, N-terminal;Cilium assembly protein DZIP1, N-terminal;DB-PANTHER:DZIP and RILPL;DZIP and RILPL;;
Unnamed	TTHERM_00295210	XP_008864821	7829465	36.0673	13.6151	14.6328	21.0772	kinesin motor catalytic domain protein;Annotation=DB-Pfam:Kinesin motor domain;Kinesin motor domain;DB-PANTHER:Kinesin-like protein;Kinesin-like protein;DB-PRINTS:Kinesin motor domain;Kinesin motor domain;DB-SUPERFAMILY:P-loop containing nucleoside triphosphate hydrolase;P-loop containing nucleoside triphosphate hydrolase;DB-SMART:Kinesin motor domain;Kinesin motor domain;DB-Gene3D:Kinesin motor …
Unnamed	TTHERM_00295205	XP_024574649	-	20.5877	4.24181	2.85573	10.7105	;Annotation=DB-PANTHER:Dolichol phosphate-mannose biosynthesis regulatory;Dolichol phosphate-mannose biosynthesis regulatory;DB-Pfam:Dolichol phosphate-mannose biosynthesis regulatory;Dolichol phosphate-mannose biosynthesis regulatory;;
Unnamed	TTHERM_00295200	XP_001013152	7829466	31.7931	3.92669	8.36342	14.3167	hypothetical protein;
Unnamed	TTHERM_00295190	XP_001013151	7829467	25.4848	9.61282	12.5845	17.569	alba protein;Annotation=DB-Pfam:Ribonucleases P/MRP protein subunit Rpp20/Pop7;Ribonucleases P/MRP protein subunit Rpp20/Pop7;DB-SUPERFAMILY:Alba-like domain superfamily;Alba-like domain superfamily;DB-Gene3D:Alba-like domain superfamily;Alba-like domain superfamily;;
Unnamed	TTHERM_00295180	XP_001013150	7829468	20.9816	7.24499	7.62075	12.9432	hypothetical protein;
Unnamed	TTHERM_00295170	XP_016355330	7829469	24.4577	6.21864	7.57752	15.064	thioredoxin-dependent peroxide reductase;Annotation=DB-PANTHER:Thiol-specific antioxidant peroxiredoxin;Thiol-specific antioxidant peroxiredoxin;DB-Pfam:Peroxiredoxin, C-terminal;Alkyl hydroperoxide reductase subunit C/ Thiol specific antioxidant;Peroxiredoxin, C-terminal;Alkyl hydroperoxide reductase subunit C/ Thiol specific antioxidant;DB-SUPERFAMILY:Thioredoxin-like superfamily;Thioredoxin-li…
Unnamed	TTHERM_00295160	XP_012655876	7829470	36.5762	8.64108	11.7837	16.6703	bowman-birk serine protease inhibitor family protein;Annotation=DB-SUPERFAMILY:Growth factor receptor cysteine-rich domain superfamily;Growth factor receptor cysteine-rich domain superfamily;Growth factor receptor cysteine-rich domain superfamily;Growth factor receptor cysteine-rich domain superfamily;Growth factor receptor cysteine-rich domain superfamily;Growth factor receptor cysteine-rich dom…
Unnamed	TTHERM_00295140	XP_001013146	7829472	13.9151	4.73462	4.84957	7.9181	hypothetical protein;
Unnamed	TTHERM_00295130	XP_001013145	7829473	22.1481	1.78728	3.82298	8.17027	hypothetical protein;
Unnamed	TTHERM_00295125	XP_012652348	-	32.3806	9.55735	5.85728	17.8866	;Annotation=DB-SUPERFAMILY:GOLD domain superfamily;GOLD domain superfamily;DB-ProSiteProfiles:GOLD domain;GOLD domain;;
Unnamed	TTHERM_00295120	XP_024526437	7829474	41.1018	19.2353	21.2926	25.7212	vacuolar protein sorting-associated protein 35 containing protein;Annotation=DB-PANTHER:Vacuolar protein sorting-associated protein 35;Vacuolar protein sorting-associated protein 35;DB-Pfam:Vacuolar protein sorting-associated protein 35;Vacuolar protein sorting-associated protein 35;DB-SUPERFAMILY:Armadillo-type fold;Armadillo-type fold;DB-Gene3D:Vacuolar protein sorting-associated protein 35, C-…
Unnamed	TTHERM_00295099	-	-	28.2504	1.7738	4.49871	14.1821	-
DRH4	TTHERM_00295100	XP_003494399	7829476	37.4624	10.2724	10.3155	22.777	DRH4 DEAD/DEAH-box helicase;Annotation=DB-Pfam:DEAD/DEAH box helicase domain;Helicase, C-terminal domain-like;DEAD/DEAH box helicase domain;Helicase, C-terminal domain-like;DB-SUPERFAMILY:P-loop containing nucleoside triphosphate hydrolase;P-loop containing nucleoside triphosphate hydrolase;P-loop containing nucleoside triphosphate hydrolase;P-loop containing nucleoside triphosphate hydrolase;DB-…
Unnamed	TTHERM_00295098	XP_005106996	-	36.5446	10.9248	9.22867	19.4852	;Annotation=DB-PANTHER:Batten's disease protein Cln3;Batten's disease protein Cln3;DB-Pfam:Batten's disease protein Cln3;Batten's disease protein Cln3;DB-PRINTS:Batten's disease protein Cln3;Batten's disease protein Cln3;DB-SUPERFAMILY:MFS transporter superfamily;MFS transporter superfamily;;
Unnamed	TTHERM_00295096	XP_004036823	-	23.7346	11.3203	10.745	19.9458	-
Unnamed	TTHERM_00295093	XP_012652352	-	36.1626	13.2824	12.365	22.2435	-
Unnamed	TTHERM_00295090	XP_001453851	7829477	63.9451	24.3925	21.5456	41.5619	Serine/Threonine kinase domain protein;Annotation=DB-Pfam:Protein kinase domain;Protein kinase domain;DB-SUPERFAMILY:Protein kinase-like domain superfamily;Protein kinase-like domain superfamily;DB-SMART:Protein kinase domain;Protein kinase domain;DB-ProSitePatterns:Serine/threonine-protein kinase, active site;Protein kinase, ATP binding site;Protein kinase, ATP binding site;Serine/threonine-prot…
Unnamed	TTHERM_00295080	XP_015664507	7829478	43.4408	20.5103	17.2304	29.2815	Rieske iron-sulfur protein ubiquinol-cytochrome C reductase iron-sulfur subunit;Annotation=DB-PANTHER:Rieske iron-sulphur protein;Rieske iron-sulphur protein;DB-Pfam:Rieske [2Fe-2S] iron-sulphur domain;Rieske [2Fe-2S] iron-sulphur domain;DB-PRINTS:Rieske iron-sulphur protein, C-terminal;Rieske iron-sulphur protein, C-terminal;DB-SUPERFAMILY:Rieske [2Fe-2S] iron-sulphur domain superfamily;Rieske […
Unnamed	TTHERM_00295070	XP_009557104	7829479	36.6511	13.2168	10.3185	22.7028	actin;Annotation=DB-Pfam:Actin family;Actin family;DB-PANTHER:Actin family;Actin family;DB-SUPERFAMILY:ATPase, nucleotide binding domain;ATPase, nucleotide binding domain;ATPase, nucleotide binding domain;ATPase, nucleotide binding domain;DB-SMART:Actin family;Actin family;;
Unnamed	TTHERM_00295060	XP_005850040	-	37.9108	15.1675	11.7634	24.7643	;Annotation=DB-PANTHER:PIN2/TERF1-interacting telomerase inhibitor;PIN2/TERF1-interacting telomerase inhibitor;DB-Pfam:G-patch domain;G-patch domain;DB-SMART:G-patch domain;G-patch domain;DB-ProSiteProfiles:G-patch domain;G-patch domain;;
Unnamed	TTHERM_00295050	XP_001013137	7829481	35.9331	11.0747	11.1943	20.9744	AAA family ATPase;
Unnamed	TTHERM_00295045	XP_003973315	-	13.8417	8.00395	5.08889	5.13501	;Annotation=DB-Pfam:ATPase family AAA domain-containing protein 3, N-terminal;ATPase, AAA-type, core;ATPase family AAA domain-containing protein 3, N-terminal;ATPase, AAA-type, core;DB-PANTHER:ATPase family AAA domain-containing protein 3;ATPase family AAA domain-containing protein 3;DB-SUPERFAMILY:P-loop containing nucleoside triphosphate hydrolase;P-loop containing nucleoside triphosphate hydro…
Unnamed	TTHERM_00295040	XP_001028063	7829482	50.8964	3.02247	3.18982	14.477	ATPase histidine kinase- DNA gyrase B;Annotation=DB-PANTHER:Two-component system histidine kinase;Two-component system histidine kinase;DB-Pfam:Signal transduction histidine kinase, dimerisation/phosphoacceptor domain;Histidine kinase/HSP90-like ATPase;Signal transduction response regulator, receiver domain;Signal transduction histidine kinase, dimerisation/phosphoacceptor domain;Histidine kinase…
RAB37	TTHERM_00295030	XP_008321386	7829483	28.5675	7.9493	7.28322	16.554	RAB37 Rab-family small GTPase;Annotation=DB-Pfam:Small GTPase;Small GTPase;DB-PANTHER:Small GTPase superfamily, Rab;Small GTPase superfamily, Rab;DB-SUPERFAMILY:P-loop containing nucleoside triphosphate hydrolase;P-loop containing nucleoside triphosphate hydrolase;DB-SMART:Small GTPase;Small GTPase;DB-NCBIfam:Small GTP-binding protein domain;Small GTP-binding protein domain;DB-Gene3D:P-loop conta…
Unnamed	TTHERM_00295020	XP_019420358	7829484	28.2174	7.39694	3.83797	16.0358	zinc finger C3HC4 type (RING finger) protein;Annotation=DB-Pfam:Zinc finger, RING-type;Zinc finger, RING-type;DB-Gene3D:Zinc finger, RING/FYVE/PHD-type;Zinc finger, RING/FYVE/PHD-type;DB-ProSiteProfiles:Zinc finger, RING-type;Zinc finger, RING-type;;
Unnamed	TTHERM_00295010	XP_001013133	7829485	0.390297	0.202295	0.489621	0.0598214	hypothetical protein;
Unnamed	TTHERM_00295000	XP_001024522	7829486	41.6723	10.1909	11.6141	22.8847	WD domain G-beta repeat protein;Annotation=DB-Pfam:WD40 repeat;WD40 repeat;DB-PANTHER:TRAMP complex component and AT-rich DNA-binding protein;TRAMP complex component and AT-rich DNA-binding protein;DB-PRINTS:G-protein beta WD-40 repeat;G-protein beta WD-40 repeat;DB-SUPERFAMILY:WD40-repeat-containing domain superfamily;WD40-repeat-containing domain superfamily;DB-Gene3D:WD40/YVTN repeat-like-cont…
Unnamed	TTHERM_00294990	XP_001023889	7829487	14.4434	4.51413	2.98304	7.54834	transmembrane protein putative;
Unnamed	TTHERM_00294980	XP_001013130	7833278	43.2017	13.4882	9.8797	26.651	hypothetical protein;
Unnamed	TTHERM_00294970	XP_012652355	-	15.6441	3.9382	3.15192	8.61253	-
Unnamed	TTHERM_00294960	XP_001007821	-	29.1252	3.26551	2.89265	9.72957	-
Unnamed	TTHERM_00294950	XP_001430525	7833280	20.3425	1.48061	6.62346	11.4538	;Annotation=DB-SUPERFAMILY:Growth factor receptor cysteine-rich domain superfamily;Growth factor receptor cysteine-rich domain superfamily;Growth factor receptor cysteine-rich domain superfamily;Growth factor receptor cysteine-rich domain superfamily;Growth factor receptor cysteine-rich domain superfamily;Growth factor receptor cysteine-rich domain superfamily;Growth factor receptor cysteine-rich…
Unnamed	TTHERM_00294947	XP_001449988	-	48.9149	13.2132	13.7039	23.974	;Annotation=DB-PANTHER:E3 ubiquitin-protein ligase SINA;E3 ubiquitin-protein ligase SINA;DB-Gene3D:Zinc finger, RING/FYVE/PHD-type;Zinc finger, RING/FYVE/PHD-type;DB-ProSiteProfiles:Zinc finger, TRAF-type;Zinc finger, TRAF-type;;
Unnamed	TTHERM_00294944	XP_004030160	-	26.0937	10.7789	8.50734	17.6334	;Annotation=DB-Pfam:Small GTPase;Small GTPase;DB-PANTHER:Rab GTPases family involved in membrane trafficking;Rab GTPases family involved in membrane trafficking;DB-SUPERFAMILY:P-loop containing nucleoside triphosphate hydrolase;P-loop containing nucleoside triphosphate hydrolase;DB-SMART:Small GTPase;Small GTPase;DB-NCBIfam:Small GTP-binding protein domain;Small GTP-binding protein domain;DB-Gene…
DYN1	TTHERM_00294940	XP_025954329	7833281	34.5238	13.7972	12.131	25.3377	D1LIC cytoplasmic dynein 1 light intermediate chain 1;Annotation=DB-PANTHER:Dynein 1 light intermediate chain;Dynein 1 light intermediate chain;DB-Pfam:Dynein family light intermediate chain;Dynein family light intermediate chain;DB-SUPERFAMILY:P-loop containing nucleoside triphosphate hydrolase;P-loop containing nucleoside triphosphate hydrolase;DB-Gene3D:P-loop containing nucleoside triphosphat…
Unnamed	TTHERM_00294930	XP_001448801	7833282	43.9267	13.1313	13.6346	26.9413	transmembrane protein putative;Annotation=DB-Pfam:Domain of unknown function DUF4200;Domain of unknown function DUF4200;DB-PANTHER:Cilia- and flagella-associated domain-containing protein;Cilia- and flagella-associated domain-containing protein;;
Unnamed	TTHERM_00294920	XP_002289784	7833283	42.9209	7.53633	9.10502	21.4292	NLI interacting factor-like phosphatase;Annotation=DB-PANTHER:Mitochondrial import inner membrane translocase subunit TIM50;Mitochondrial import inner membrane translocase subunit TIM50;DB-Pfam:FCP1 homology domain;FCP1 homology domain;DB-SUPERFAMILY:HAD-like superfamily;HAD-like superfamily;DB-SMART:FCP1 homology domain;FCP1 homology domain;DB-NCBIfam:Dullard phosphatase domain, eukaryotic;Dulla…
Unnamed	TTHERM_00294910	XP_001426516	7833284	48.7011	14.5713	16.1124	24.4302	hypothetical protein;
Unnamed	TTHERM_00294905	-	-	0.233954	0.100074	0.097619	0.115385	-
Unnamed	TTHERM_00294900	XP_001013122	7833285	0.602639	0.60388	0.839687	0.269779	hypothetical protein;
Unnamed	TTHERM_00294895	-	-	0.27896	0.358824	0.18799	0.194911	-
Unnamed	TTHERM_00294890	XP_001013121	7833286	11.5139	0.83148	0.948032	3.03517	hypothetical protein;
Unnamed	TTHERM_00294880	XP_001013120	7833287	25.1575	1.27548	1.97102	14.1985	hypothetical protein;
Unnamed	TTHERM_00294875	XP_012652359	-	24.2282	7.93266	5.53326	15.531	-
Unnamed	TTHERM_00294870	XP_001013119	7833288	30.839	6.13592	5.29226	19.4232	hypothetical protein;
CYC33	TTHERM_00294860	XP_009692512	7833289	24.2442	5.15245	4.61082	14.6912	amine-terminal domain cyclin;Annotation=DB-Pfam:Cyclin PHO80-like;Cyclin PHO80-like;DB-PANTHER:Cyclin PHO80-like;Cyclin PHO80-like;DB-SUPERFAMILY:Cyclin-like superfamily;Cyclin-like superfamily;;
Unnamed	TTHERM_00294850	XP_001013117	7833290	23.4051	6.12482	5.88671	11.1114	hypothetical protein;
Unnamed	TTHERM_00294840	XP_015782823	7833291	30.0913	6.62706	8.38031	17.8103	spermidine synthase;Annotation=DB-Pfam:Spermidine synthase, tetramerisation domain;Spermidine synthase, tetramerisation domain;DB-PANTHER:Spermidine/spermine synthases;Spermidine/spermine synthases;DB-Hamap:Spermidine/spermine synthases;Spermidine/spermine synthases;DB-SUPERFAMILY:S-adenosyl-L-methionine-dependent methyltransferase superfamily;S-adenosyl-L-methionine-dependent methyltransferase s…
Unnamed	TTHERM_00294833	XP_012652360	-	21.7734	4.9658	7.84599	12.7743	-
Unnamed	TTHERM_00294825	XP_001013115	-	16.4888	2.73649	3.03269	4.86692	;Annotation=DB-Pfam:Ribosomal RNA methyltransferase, FtsJ domain;Ribosomal RNA methyltransferase, FtsJ domain;DB-SUPERFAMILY:S-adenosyl-L-methionine-dependent methyltransferase superfamily;S-adenosyl-L-methionine-dependent methyltransferase superfamily;DB-Gene3D:S-adenosyl-L-methionine-dependent methyltransferase superfamily;S-adenosyl-L-methionine-dependent methyltransferase superfamily;;
Unnamed	TTHERM_00294820	XP_001013114	7833293	25.7489	9.55327	6.97875	13.3226	hypothetical protein;
Unnamed	TTHERM_00294815	XP_001009789	-	0.625601	0.54057	0.907316	0.576088	-
SMC3	TTHERM_00294810	-	7833294	25.262	6.49112	6.74212	12.8652	SMC3 SMC family carboxy-terminal domain protein;
Unnamed	TTHERM_00294800	XP_008165961	7833295	38.0282	10.4267	9.74685	21.7441	nucleotidyl transferase;Annotation=DB-Pfam:Nucleotidyl transferase domain;Nucleotidyl transferase domain;DB-PANTHER:Mannose-1-phosphate guanyltransferase;Mannose-1-phosphate guanyltransferase;DB-SUPERFAMILY:Nucleotide-diphospho-sugar transferases;Nucleotide-diphospho-sugar transferases;DB-Gene3D:Nucleotide-diphospho-sugar transferases;Nucleotide-diphospho-sugar transferases;;
Unnamed	TTHERM_00294790	XP_017891811	7833296	28.9798	8.52736	11.6905	19.0524	eukaryotic translation initiation factor eIF2A;Annotation=DB-PANTHER:Translation initiation factor 2A;Translation initiation factor 2A;DB-Pfam:Translation initiation factor, beta propellor-like domain;Translation initiation factor, beta propellor-like domain;DB-Gene3D:WD40/YVTN repeat-like-containing domain superfamily;WD40/YVTN repeat-like-containing domain superfamily;;
Unnamed	TTHERM_00294780	-	-	20.1308	4.01407	4.41553	7.93631	-
Unnamed	TTHERM_00294770	XP_020070886	7833298	4.60767	1.18622	0.54085	2.24584	Serine/Threonine kinase domain protein;Annotation=DB-Pfam:Protein kinase domain;Protein kinase domain;DB-SUPERFAMILY:Protein kinase-like domain superfamily;Protein kinase-like domain superfamily;DB-ProSitePatterns:Serine/threonine-protein kinase, active site;Serine/threonine-protein kinase, active site;DB-SMART:Protein kinase domain;Protein kinase domain;DB-ProSiteProfiles:Protein kinase domain;P…
DNF1&nbsp	TTHERM_00294760	XP_001030166	7833299	37.2269	6.43487	8.66784	16.3233	phospholipid-translocating P-type ATPase flippase family protein;Annotation=DB-Pfam:P-type ATPase, C-terminal;P-type ATPase, N-terminal;P-type ATPase, C-terminal;P-type ATPase, N-terminal;DB-SUPERFAMILY:P-type ATPase, cytoplasmic domain N;P-type ATPase, A domain superfamily;HAD-like superfamily;P-type ATPase, transmembrane domain superfamily;P-type ATPase, cytoplasmic domain N;P-type ATPase, A do…
Unnamed	TTHERM_00294750	XP_025834329	7833300	48.472	15.9072	16.8731	28.7404	plasma-membrane choline transporter;Annotation=DB-PANTHER:Choline transporter-like;Choline transporter-like;DB-Pfam:Choline transporter-like;Choline transporter-like;;
Unnamed	TTHERM_00294745	XP_001011517	-	0.138889	0.037037	0.106197	0.0729443	-
VPS16B	TTHERM_00294740	XP_003231008	7833301	44.1986	15.1842	14.9593	25.4702	vps16 amine-terminal region protein;Annotation=DB-PANTHER:Vacuolar protein sorting-associated protein 16;Vacuolar protein sorting-associated protein 16;DB-Pfam:Vps16, C-terminal;Vps16, N-terminal;Vps16, C-terminal;Vps16, N-terminal;DB-PIRSF:Vacuolar protein sorting-associated protein 16;Vacuolar protein sorting-associated protein 16;;
PRP38	TTHERM_00294730	XP_012653698	7833302	38.7822	12.6953	14.3572	28.5329	PRP38 peptidase C65 otubain protein;Annotation=DB-Pfam:Peptidase C65, otubain;Peptidase C65, otubain;DB-SUPERFAMILY:Papain-like cysteine peptidase superfamily;Papain-like cysteine peptidase superfamily;DB-Gene3D:Peptidase C65, otubain, subdomain 1;Peptidase C65, otubain, subdomain 2;Peptidase C65, otubain, subdomain 1;Peptidase C65, otubain, subdomain 2;DB-ProSiteProfiles:OTU domain;OTU domain;;
Unnamed	TTHERM_00294714	XP_020201781	-	34.5502	9.68245	9.42229	18.2896	;Annotation=DB-PANTHER:Pre-mRNA-splicing factor 38;Pre-mRNA-splicing factor 38;DB-Pfam:Pre-mRNA-splicing factor 38;Pre-mRNA-splicing factor 38;;
Unnamed	TTHERM_00294697	-	-	26.6799	3.45886	1.81568	12.9816	-
Unnamed	TTHERM_00294699	-	-	1.38597	0.414126	0.654113	0.761455	-
Unnamed	TTHERM_00294700	XP_014088686	7833304	32.6687	8.69418	6.98798	15.6745	fumarylacetoacetate hydrolase family protein;Annotation=DB-Pfam:Fumarylacetoacetase-like, C-terminal;Fumarylacetoacetase-like, C-terminal;DB-SUPERFAMILY:Fumarylacetoacetase-like, C-terminal domain superfamily;Fumarylacetoacetase-like, C-terminal domain superfamily;DB-Gene3D:Fumarylacetoacetase-like, C-terminal domain superfamily;Fumarylacetoacetase-like, C-terminal domain superfamily;;
PARG1	TTHERM_00294690	XP_018616739	7833305	0.76934	0.425729	0.704988	0.652537	poly(ADP-ribose) glycohydrolase;Annotation=DB-PANTHER:Poly(ADP-ribose) glycohydrolase;Poly(ADP-ribose) glycohydrolase;DB-Pfam:Poly (ADP-ribose) glycohydrolase (PARG), catalytic domain;Poly (ADP-ribose) glycohydrolase, helical domain;Poly (ADP-ribose) glycohydrolase (PARG), catalytic domain;Poly (ADP-ribose) glycohydrolase, helical domain;;
Unnamed	TTHERM_00294680	XP_001013100	7833306	28.8902	7.44503	5.89827	17.1629	hypothetical protein;
Unnamed	TTHERM_00294670	XP_001013099	7833307	22.6585	8.80044	6.61926	13.5785	hypothetical protein;
XLF1	TTHERM_00294660	XP_001013098	7833308	32.6414	6.92834	6.79381	15.376	hypothetical protein;Annotation=DB-PANTHER:Non-homologous end-joining factor;Non-homologous end-joining factor;DB-Pfam:XLF, N-terminal;XLF, N-terminal;DB-Gene3D:XRCC4-like, N-terminal domain superfamily;XRCC4-like, N-terminal domain superfamily;;
Unnamed	TTHERM_00294655	XP_004035083	-	22.5164	3.24452	2.86756	9.95604	;Annotation=DB-PANTHER:Protein N5-glutamine methyltransferase;Protein N5-glutamine methyltransferase;DB-Pfam:Methyltransferase small domain;Methyltransferase small domain;DB-SUPERFAMILY:S-adenosyl-L-methionine-dependent methyltransferase superfamily;S-adenosyl-L-methionine-dependent methyltransferase superfamily;DB-ProSitePatterns:DNA methylase, N-6 adenine-specific, conserved site;DNA methylase,…
Unnamed	TTHERM_00294650	XP_007296574	7833309	48.0403	15.512	16.6098	29.4046	cyclin-dependent kinase-like Serine/Threonine kinase family protein;Annotation=DB-PANTHER:Serine/threonine and dual-specificity kinase;Serine/threonine and dual-specificity kinase;DB-Pfam:Protein kinase domain;Protein kinase domain;DB-SUPERFAMILY:Protein kinase-like domain superfamily;Protein kinase-like domain superfamily;DB-SMART:Protein kinase domain;Protein kinase domain;DB-ProSitePatterns:Se…
Unnamed	TTHERM_00294640	XP_002890182	7833310	35.8368	14.2389	11.2398	25.3819	NADH-ubiquinone oxidoreductase 1 chain putative;Annotation=DB-PANTHER:NADH-quinone oxidoreductase, chain I;NADH-quinone oxidoreductase, chain I;DB-Hamap:NADH-quinone oxidoreductase, chain I;NADH-quinone oxidoreductase, chain I;DB-Pfam:4Fe-4S ferredoxin-type, iron-sulphur binding domain;4Fe-4S ferredoxin-type, iron-sulphur binding domain;DB-ProSitePatterns:4Fe-4S ferredoxin, iron-sulphur binding, …
Unnamed	TTHERM_00294630	XP_001013095	7833311	23.3971	7.2126	5.57346	13.1389	hypothetical protein;
Unnamed	TTHERM_00294620	XP_001470918	7833312	22.8006	6.15048	5.75691	13.2527	hypothetical protein;
Unnamed	TTHERM_00294610	XP_002739173	7833313	34.5229	7.15207	7.84368	18.5652	DegT/DnrJ/EryC1/StrS aminotransferase family protein;Annotation=DB-PANTHER:DegT/DnrJ/EryC1/StrS aminotransferase;DegT/DnrJ/EryC1/StrS aminotransferase;DB-Pfam:DegT/DnrJ/EryC1/StrS aminotransferase;DegT/DnrJ/EryC1/StrS aminotransferase;DB-SUPERFAMILY:Pyridoxal phosphate-dependent transferase;Pyridoxal phosphate-dependent transferase;DB-Gene3D:Pyridoxal phosphate-dependent transferase, small domain…
Unnamed	TTHERM_00294600	XP_001013092	7833314	17.8438	3.83301	2.58976	7.22873	hypothetical protein;
Unnamed	TTHERM_00294590	XP_001013091	7833315	22.0449	3.80856	3.42102	9.22017	hypothetical protein;
Unnamed	TTHERM_00294580	XP_006609501	7833316	31.6058	12.1279	8.71554	17.5702	UBX domain protein;Annotation=DB-Pfam:PUB domain;UBX domain;PUB domain;UBX domain;DB-SUPERFAMILY:Ubiquitin-like domain superfamily;PUB-like domain superfamily;Ubiquitin-like domain superfamily;PUB-like domain superfamily;DB-ProSiteProfiles:UBX domain;UBX domain;;
Unnamed	TTHERM_00294560	XP_001013088	7833317	25.3371	4.33449	4.5673	10.6077	hypothetical protein;
Unnamed	TTHERM_00294549	-	-	32.9536	12.9686	13.5066	22.9963	-
Unnamed	TTHERM_00294550	XP_027703819	7833318	35.1793	6.19066	9.63856	17.9347	WD domain G-beta repeat protein;Annotation=DB-Pfam:WD40 repeat;WD40 repeat;DB-PANTHER:Autophagy-related protein 16;Autophagy-related protein 16;DB-SUPERFAMILY:WD40-repeat-containing domain superfamily;WD40-repeat-containing domain superfamily;DB-SMART:WD40 repeat;WD40 repeat;DB-ProSitePatterns:WD40 repeat, conserved site;WD40 repeat, conserved site;DB-Gene3D:WD40/YVTN repeat-like-containing domai…
Unnamed	TTHERM_00294520	XP_001013084	7833320	26.124	4.49678	5.06962	15.4115	hypothetical protein;
Unnamed	TTHERM_00294510	XP_001013083	7833321	42.8033	5.01347	4.95783	20.8115	hypothetical protein;
Unnamed	TTHERM_00294500	XP_001023817	7833322	27.9407	4.05434	3.31598	14.726	tetratricopeptide repeat protein;
Unnamed	TTHERM_00294490	XP_001031671	7833323	13.452	1.88824	2.44363	3.93988	zinc-binding alcohol dehydrogenase family protein;Annotation=DB-PANTHER:YIM1 and Zinc-containing Alcohol Dehydrogenase Families;YIM1 and Zinc-containing Alcohol Dehydrogenase Families;DB-Pfam:Alcohol dehydrogenase-like, C-terminal;Alcohol dehydrogenase-like, N-terminal;Alcohol dehydrogenase-like, C-terminal;Alcohol dehydrogenase-like, N-terminal;DB-SUPERFAMILY:GroES-like superfamily;NAD(P)-bindin…
Unnamed	TTHERM_00294480	XP_006679908	7833324	23.6997	1.8018	2.09814	10.7404	cyclin-dependent kinase inhibitor 3;Annotation=DB-PANTHER:Protein Tyrosine Phosphatase;Protein Tyrosine Phosphatase;DB-Pfam:Dual specificity phosphatase, catalytic domain;Dual specificity phosphatase, catalytic domain;DB-SUPERFAMILY:Protein-tyrosine phosphatase-like;Protein-tyrosine phosphatase-like;DB-Gene3D:Protein-tyrosine phosphatase-like;Protein-tyrosine phosphatase-like;DB-ProSiteProfiles:T…
Unnamed	TTHERM_00294470	XP_001022039	7833325	21.8658	4.91614	5.0969	14.5059	transmembrane protein putative;
Unnamed	TTHERM_00293965	XP_012652367	-	28.9553	8.95976	11.33	20.1862	;Annotation=DB-PANTHER:Nucleoporin peptidase S59-like;Nucleoporin peptidase S59-like;DB-Pfam:Nuclear pore complex protein Nup98-Nup96-like, autopeptidase S59 domain;Nuclear pore complex protein Nup98-Nup96-like, autopeptidase S59 domain;DB-SUPERFAMILY:Nuclear pore complex protein Nup98-Nup96-like, autopeptidase S59 domain superfamily;Nuclear pore complex protein Nup98-Nup96-like, autopeptidase S5…
Unnamed	TTHERM_00293460	XP_016153742	7833326	51.2652	15.4012	17.3004	29.5725	myotubularin-related protein;Annotation=DB-Pfam:Myotubularin-like, phosphatase domain;Myotubularin-like, phosphatase domain;DB-PANTHER:Myotubularin family;Myotubularin family;DB-SUPERFAMILY:Protein-tyrosine phosphatase-like;Protein-tyrosine phosphatase-like;DB-ProSitePatterns:Protein-tyrosine phosphatase, active site;Protein-tyrosine phosphatase, active site;DB-Gene3D:PH-like domain superfamily;P…
Unnamed	TTHERM_00293450	XP_001457583	7833327	20.6402	6.75864	7.1594	10.1577	transmembrane protein putative;
Unnamed	TTHERM_00293440	XP_008302887	7833328	49.8635	15.884	16.6805	26.7169	zinc finger C2HC5-type family protein;Annotation=DB-Pfam:ASCH domain;TRIP4/RQT4, C2HC5-type zinc finger;ASCH domain;TRIP4/RQT4, C2HC5-type zinc finger;DB-PANTHER:Activating signal cointegrator 1-like;Activating signal cointegrator 1-like;DB-SUPERFAMILY:PUA-like superfamily;PUA-like superfamily;;
Unnamed	TTHERM_00293435	XP_009821583	-	47.2334	13.2911	13.2749	24.4941	;Annotation=DB-Pfam:Kinesin motor domain;Kinesin motor domain;DB-PANTHER:Kinesin-like protein KIF11-like;Kinesin-like protein KIF11-like;DB-PRINTS:Kinesin motor domain;Kinesin motor domain;DB-SUPERFAMILY:P-loop containing nucleoside triphosphate hydrolase;P-loop containing nucleoside triphosphate hydrolase;DB-SMART:Kinesin motor domain;Kinesin motor domain;DB-Gene3D:Kinesin motor domain superfami…
Unnamed	TTHERM_00293430	XP_008891827	7833329	7.66965	3.04073	2.37892	4.73139	CDP-alcohol phosphatidyltransferase;Annotation=DB-Pfam:CDP-alcohol phosphatidyltransferase;CDP-alcohol phosphatidyltransferase;DB-PANTHER:Choline/ethanolamine phosphotransferase;Choline/ethanolamine phosphotransferase;DB-ProSitePatterns:CDP-alcohol phosphatidyltransferase, conserved site;CDP-alcohol phosphatidyltransferase, conserved site;DB-Gene3D:CDP-alcohol phosphatidyltransferase, transmembra…
Unnamed	TTHERM_00293420	XP_001013073	7825040	36.9787	4.53346	2.54536	24.2947	hypothetical protein;
Unnamed	TTHERM_00293410	XP_001013072	7825041	25.6509	4.52485	5.63643	16.3326	FHA domain protein;Annotation=DB-Pfam:Forkhead-associated (FHA) domain;Forkhead-associated (FHA) domain;DB-SUPERFAMILY:SMAD/FHA domain superfamily;SMAD/FHA domain superfamily;DB-ProSiteProfiles:Forkhead-associated (FHA) domain;Forkhead-associated (FHA) domain;;
Unnamed	TTHERM_00293400	XP_001013071	7825042	34.0789	7.06863	7.68012	21.8477	hypothetical protein;
CRN1	TTHERM_00293380	XP_026777823	7825043	38.1704	11.3631	12.016	25.8	coronin;Annotation=DB-Pfam:Domain of unknown function DUF1899;WD40 repeat;Domain of unknown function DUF1899;WD40 repeat;DB-PANTHER:Coronin;Coronin;DB-SUPERFAMILY:WD40-repeat-containing domain superfamily;WD40-repeat-containing domain superfamily;DB-ProSitePatterns:WD40 repeat, conserved site;WD40 repeat, conserved site;DB-SMART:Domain of unknown function DUF1899;WD40 repeat;Domain of unknown fun…
Unnamed	TTHERM_00293370	XP_004031324	7825044	39.1584	15.3089	17.1227	26.2338	clathrin light chain;Annotation=DB-Pfam:Clathrin light chain;Clathrin light chain;;
Unnamed	TTHERM_00293360	XP_009689244	7825045	26.4708	8.12654	8.94644	15.0577	dopey amine-terminal domain protein;Annotation=DB-PANTHER:Protein dopey;Protein dopey;DB-Pfam:Dopey, N-terminal;Dopey, N-terminal;DB-SUPERFAMILY:Armadillo-type fold;Armadillo-type fold;;
Unnamed	TTHERM_00293355	XP_012652369	-	28.2477	9.13763	7.7777	17.6285	;Annotation=DB-PANTHER:Ran GTPase-activating protein;Ran GTPase-activating protein;DB-Gene3D:Leucine-rich repeat domain superfamily;Leucine-rich repeat domain superfamily;Leucine-rich repeat domain superfamily;Leucine-rich repeat domain superfamily;;
Unnamed	TTHERM_00293350	XP_001429024	7825046	36.4094	11.6331	11.4361	21.2585	3-prime-5-prime-cyclic-nucleotide phosphodiesterase;
Unnamed	TTHERM_00293340	XP_012652227	-	37.3419	6.76091	7.35401	16.8675	;Annotation=DB-SUPERFAMILY:Protein kinase-like domain superfamily;Protein kinase-like domain superfamily;;
Unnamed	TTHERM_00293330	XP_001458523	7825048	20.0166	8.5365	6.2909	12.7226	hypothetical protein;
Unnamed	TTHERM_00293310	XP_001449228	7825049	43.1807	12.3336	11.2641	24.3434	Serine/Threonine kinase domain protein;Annotation=DB-Pfam:Protein kinase domain;Protein kinase domain;DB-SUPERFAMILY:Protein kinase-like domain superfamily;Protein kinase-like domain superfamily;DB-SMART:Protein kinase domain;Protein kinase domain;DB-ProSiteProfiles:Pleckstrin homology domain;Protein kinase domain;Pleckstrin homology domain;Protein kinase domain;;
Unnamed	TTHERM_00293300	XP_001013062	7825050	38.8458	14.7352	12.0488	23.68	hypothetical protein;
Unnamed	TTHERM_00293295	-	-	14.7227	3.08033	3.16667	7.2444	-
Unnamed	TTHERM_00293290	XP_001014964	7825051	29.1415	9.07534	5.77037	15.2685	hypothetical protein;Annotation=DB-Pfam:BRCT domain;BRCT domain;DB-SUPERFAMILY:BRCT domain superfamily;BRCT domain superfamily;DB-Gene3D:BRCT domain superfamily;BRCT domain superfamily;BRCT domain superfamily;BRCT domain superfamily;DB-ProSiteProfiles:BRCT domain;BRCT domain;;
Unnamed	TTHERM_00293285	XP_012652371	-	0.571325	0.156615	0.204762	0	-
Unnamed	TTHERM_00293280	-	-	9.32489	4.39542	2.78099	2.91156	-
CYC7	TTHERM_00293270	XP_001452641	7825053	9.02916	2.04297	2.27829	4.45756	CYC7 amine-terminal domain cyclin;Annotation=DB-Pfam:Cyclin, N-terminal;Cyclin, N-terminal;DB-PANTHER:Cyclin;Cyclin;DB-SUPERFAMILY:Cyclin-like superfamily;Cyclin-like superfamily;DB-SMART:Cyclin-like domain;Cyclin-like domain;;
Unnamed	TTHERM_00563840	XP_020678169	7835990	70.5091	18.6511	17.0382	45.3377	RNA-binding protein putative;Annotation=DB-Pfam:Pumilio RNA-binding repeat;Pumilio RNA-binding repeat;DB-SUPERFAMILY:Armadillo-type fold;Armadillo-type fold;DB-SMART:Pumilio RNA-binding repeat;Pumilio RNA-binding repeat;DB-Gene3D:Armadillo-like helical;Armadillo-like helical;DB-ProSiteProfiles:Pumilio homology domain;Pumilio RNA-binding repeat;Pumilio homology domain;Pumilio RNA-binding repeat;;
Unnamed	TTHERM_00563850	XP_001021984	7835987	44.721	15.053	13.6944	25.7342	hypothetical protein;
Unnamed	TTHERM_00563860	XP_001021985	7835988	23.8944	6.48099	6.43762	11.956	hypothetical protein;
Unnamed	TTHERM_00563870	XP_006023221	7835989	29.8365	7.27418	6.89181	15.1093	tetratricopeptide repeat protein;Annotation=DB-PANTHER:RNA polymerase II-associated protein 3;RNA polymerase II-associated protein 3;DB-Pfam:RNA-polymerase II-associated protein 3-like, C-terminal domain;RNA-polymerase II-associated protein 3-like, C-terminal domain;DB-SUPERFAMILY:Tetratricopeptide-like helical domain superfamily;Tetratricopeptide-like helical domain superfamily;DB-SMART:Tetratri…
Unnamed	TTHERM_00563880	XP_001021987	7835991	13.0624	5.01528	4.38604	6.889	endo-1-4-beta-xylanase xylA putative;
Unnamed	TTHERM_00563890	XP_012654599	7835992	37.8174	10.9684	10.7805	23.8031	sodium/hydrogen exchanger family protein;Annotation=DB-Pfam:Cation/H+ exchanger;Cation/H+ exchanger;DB-PANTHER:Cation/H+ exchanger, CPA1 family;Cation/H+ exchanger, CPA1 family;DB-PRINTS:Na+/H+ exchanger;Na+/H+ exchanger;;
Unnamed	TTHERM_00563900	XP_009533919	7835993	59.3055	15.7288	13.8521	36.7832	SET domain protein;Annotation=DB-PANTHER:SETD3/SETD6 methyltransferase;SETD3/SETD6 methyltransferase;DB-Pfam:SET domain;Rubisco LSMT, substrate-binding domain;SET domain;Rubisco LSMT, substrate-binding domain;DB-SUPERFAMILY:SET domain superfamily;Tetratricopeptide-like helical domain superfamily;Rubisco LSMT, substrate-binding domain superfamily;SET domain superfamily;Tetratricopeptide-like helic…
Unnamed	TTHERM_00563910	-	7835994	7.86414	2.92556	3.07595	3.5894	transmembrane protein putative;
Unnamed	TTHERM_00563920	XP_022783011	7835995	14.4881	1.97442	3.28614	3.17658	GDSL-like lipase/acylhydrolase;Annotation=DB-Pfam:GDSL lipase/esterase;GDSL lipase/esterase;DB-PANTHER:Acyloxyacyl hydrolase;Acyloxyacyl hydrolase;DB-SUPERFAMILY:Saposin-like;Saposin-like;DB-SMART:Saposin B type domain;Saposin B type domain;DB-Gene3D:SGNH hydrolase superfamily;SGNH hydrolase superfamily;DB-ProSiteProfiles:Saposin B type domain;Saposin B type domain;;
Unnamed	TTHERM_00563930	XP_004035357	7835996	34.9633	4.17859	5.95496	11.5083	transmembrane protein putative;Annotation=DB-SMART:Leucine-rich repeat, cysteine-containing subtype;Leucine-rich repeat, cysteine-containing subtype;DB-Gene3D:Leucine-rich repeat domain superfamily;Leucine-rich repeat domain superfamily;;
Unnamed	TTHERM_00563940	XP_020430472	7835997	4.60481	0.132479	0.404065	0.945421	arrestin;Annotation=DB-PANTHER:Arrestin domain-containing protein;Arrestin domain-containing protein;DB-Pfam:Arrestin C-terminal-like domain;Arrestin-like, N-terminal;Arrestin C-terminal-like domain;Arrestin-like, N-terminal;DB-SUPERFAMILY:Immunoglobulin E-set;Immunoglobulin E-set;Immunoglobulin E-set;Immunoglobulin E-set;DB-Gene3D:Arrestin-like, C-terminal;Arrestin-like, C-terminal;Arrestin-like…
Unnamed	TTHERM_00563945	XP_001021992	-	0.0526316	0	0.138528	0.1	-
Unnamed	TTHERM_00563950	XP_012754859	7835998	22.5022	3.89552	2.1125	10.6266	arrestin;Annotation=DB-Pfam:Arrestin-like, N-terminal;Arrestin C-terminal-like domain;Arrestin-like, N-terminal;Arrestin C-terminal-like domain;DB-PANTHER:Arrestin domain-containing protein;Arrestin domain-containing protein;DB-SUPERFAMILY:Immunoglobulin E-set;Immunoglobulin E-set;DB-Gene3D:Arrestin-like, C-terminal;Arrestin-like, C-terminal;Arrestin-like, C-terminal;Arrestin-like, C-terminal;;
Unnamed	TTHERM_00563960	XP_020371523	7835999	11.4187	2.58751	2.85695	5.02831	inner membrane protease subunit 1;Annotation=DB-Pfam:Peptidase S26;Peptidase S26;DB-PANTHER:Mitochondrial Inner Membrane Protease Subunit 1;Mitochondrial Inner Membrane Protease Subunit 1;DB-PRINTS:Peptidase S26A, signal peptidase I;Peptidase S26A, signal peptidase I;DB-SUPERFAMILY:LexA/Signal peptidase-like superfamily;LexA/Signal peptidase-like superfamily;DB-ProSitePatterns:Peptidase S26A, sig…
Unnamed	TTHERM_00563970	XP_003874484	7836000	37.8809	9.37489	9.4115	19.723	ubiquitin interaction motif protein;Annotation=DB-Pfam:BART domain;BART domain;DB-PANTHER:Cilia- and flagella-associated protein 36;Cilia- and flagella-associated protein 36;DB-SMART:Ubiquitin interacting motif;Ubiquitin interacting motif;DB-Gene3D:BART domain superfamily;BART domain superfamily;DB-ProSiteProfiles:Ubiquitin interacting motif;Ubiquitin interacting motif;;
Unnamed	TTHERM_00563980	XP_001021997	7836001	39.2674	13.1588	13.0226	22.0543	transmembrane protein;Annotation=DB-PANTHER:Transmembrane protein 231;Transmembrane protein 231;DB-Pfam:Transmembrane protein 231;Transmembrane protein 231;DB-ProSitePatterns:EF-Hand 1, calcium-binding site;EF-Hand 1, calcium-binding site;;
HMGB5	TTHERM_00563990	XP_001021998	7836002	26.9171	9.85348	11.389	13.0321	HMG box protein;Annotation=DB-SUPERFAMILY:High mobility group box domain superfamily;High mobility group box domain superfamily;High mobility group box domain superfamily;High mobility group box domain superfamily;DB-SMART:High mobility group box domain;High mobility group box domain;DB-Gene3D:High mobility group box domain superfamily;High mobility group box domain superfamily;High mobility grou…
Unnamed	TTHERM_00564010	XP_001010508	7836003	29.8783	9.37088	8.52374	17.3652	hypothetical protein;
Unnamed	TTHERM_00564020	-	-	0.0834783	0.0889328	0.235294	0.0703704	-
Unnamed	TTHERM_00564030	XP_001022002	7836005	28.4221	6.2192	6.09615	16.7919	hypothetical protein;
Unnamed	TTHERM_00564050	XP_001017555	7836007	13.8702	2.1996	2.48256	6.81187	transmembrane protein putative;Annotation=DB-PANTHER:Tiny macrocysts signaling regulators;Tiny macrocysts signaling regulators;;
Unnamed	TTHERM_00564060	XP_001022005	7836008	1.204	0.479439	0.57188	0.440073	basic region leucine zipper protein;Annotation=DB-Pfam:Basic-leucine zipper domain;Basic-leucine zipper domain;DB-SUPERFAMILY:Basic-leucine zipper domain superfamily;Basic-leucine zipper domain superfamily;DB-SMART:Basic-leucine zipper domain;Basic-leucine zipper domain;DB-ProSiteProfiles:Basic-leucine zipper domain;Basic-leucine zipper domain;;
Unnamed	TTHERM_00564070	-	-	0.182451	0.115377	0.168623	0.047619	-
Unnamed	TTHERM_00564080	XP_026274317	7836010	21.8675	7.46503	8.32811	11.8647	Erv1/Alr family protein;Annotation=DB-PANTHER:Sulfhydryl oxidase ALR/ERV;Sulfhydryl oxidase ALR/ERV;DB-Pfam:ERV/ALR sulfhydryl oxidase domain;ERV/ALR sulfhydryl oxidase domain;DB-SUPERFAMILY:ERV/ALR sulfhydryl oxidase domain superfamily;ERV/ALR sulfhydryl oxidase domain superfamily;DB-Gene3D:ERV/ALR sulfhydryl oxidase domain superfamily;ERV/ALR sulfhydryl oxidase domain superfamily;DB-ProSiteProf…
Unnamed	TTHERM_00564090	XP_001699936	7836011	36.2249	10.5945	8.7647	17.1014	Dpy-30 motif protein;Annotation=DB-PANTHER:Ingression C2 domain-containing protein;Ingression C2 domain-containing protein;DB-Pfam:C2 domain;Dpy-30 motif;C2 domain;Dpy-30 motif;DB-SUPERFAMILY:C2 domain superfamily;C2 domain superfamily;C2 domain superfamily;C2 domain superfamily;DB-SMART:C2 domain;C2 domain;DB-Gene3D:C2 domain superfamily;C2 domain superfamily;C2 domain superfamily;C2 domain supe…
TTLL4E	TTHERM_00564100	XP_001428963	7836012	37.2906	9.25023	5.04255	20.4166	TTLL4E tubulin-tyrosine ligase family protein;Annotation=DB-Pfam:Tubulin-tyrosine ligase/Tubulin polyglutamylase;Tubulin-tyrosine ligase/Tubulin polyglutamylase;DB-ProSiteProfiles:Tubulin-tyrosine ligase/Tubulin polyglutamylase;Tubulin-tyrosine ligase/Tubulin polyglutamylase;;
Unnamed	TTHERM_00564110	XP_001022010	7836013	22.788	6.88041	6.86262	13.22	hypothetical protein;
Unnamed	TTHERM_00564120	XP_025175602	7836014	56.2881	21.9453	18.0258	35.0889	ABC transporter family protein;Annotation=DB-PANTHER:ATP-binding cassette sub-family D;ATP-binding cassette sub-family D;DB-Pfam:ABC transporter type 1, transmembrane domain;ABC transporter-like, ATP-binding domain;ABC transporter type 1, transmembrane domain;ABC transporter-like, ATP-binding domain;DB-SUPERFAMILY:P-loop containing nucleoside triphosphate hydrolase;ABC transporter type 1, transme…
Unnamed	TTHERM_00564130	XP_001022012	7836015	13.9159	3.42143	3.98464	7.12611	emp24/gp25L/p24 family protein;Annotation=DB-Pfam:GOLD domain;GOLD domain;DB-SMART:GOLD domain;GOLD domain;;
Unnamed	TTHERM_00564140	-	-	25.3368	6.97964	5.57465	12.4987	;Annotation=DB-Pfam:Thioredoxin domain;Thioredoxin domain;DB-SUPERFAMILY:Thioredoxin-like superfamily;Thioredoxin-like superfamily;;
Unnamed	TTHERM_00564150	XP_001022014	7836017	39.5973	12.4103	12.2787	24.4875	hypothetical protein;
Unnamed	TTHERM_00564155	-	-	15.7873	1.7594	1.0202	5.49525	-
Unnamed	TTHERM_00564157	XP_004336792	-	16.8689	3.92222	3.70556	9.5843	;Annotation=DB-Pfam:Elongator complex protein 6;Elongator complex protein 6;DB-PANTHER:Elongator complex protein 6;Elongator complex protein 6;DB-Gene3D:P-loop containing nucleoside triphosphate hydrolase;P-loop containing nucleoside triphosphate hydrolase;;
Unnamed	TTHERM_00564160	XP_001435892	7836018	21.0391	6.2666	4.38953	9.86205	hypothetical protein;
Unnamed	TTHERM_00564170	XP_001432686	7836019	58.2396	15.7881	20.3143	29.6827	tetratricopeptide repeat protein;Annotation=DB-PANTHER:Photosystem I assembly protein Ycf3;Photosystem I assembly protein Ycf3;DB-Pfam:Tetratricopeptide repeat;Tetratricopeptide repeat;Tetratricopeptide repeat;Tetratricopeptide repeat;DB-SUPERFAMILY:Tetratricopeptide-like helical domain superfamily;Tetratricopeptide-like helical domain superfamily;Tetratricopeptide-like helical domain superfamily…
Unnamed	TTHERM_00564180	XP_001454446	7842534	25.532	4.69852	4.29547	13.2564	transmembrane protein putative;
Unnamed	TTHERM_00564190	XP_019399161	7842535	26.2441	9.69932	7.91725	14.0446	tyrosine phosphatase;Annotation=DB-Pfam:Tyrosine-specific protein phosphatase, PTPase domain;Tyrosine-specific protein phosphatase, PTPase domain;DB-PANTHER:Protein-Tyrosine Phosphatase;Protein-Tyrosine Phosphatase;DB-PRINTS:Tyrosine-specific protein phosphatase, PTPase domain;Tyrosine-specific protein phosphatase, PTPase domain;DB-SUPERFAMILY:Protein-tyrosine phosphatase-like;Protein-tyrosine ph…
Unnamed	TTHERM_00564200	XP_001022019	7842536	35.0254	8.04834	8.26087	13.8076	-
Unnamed	TTHERM_00564210	-	-	61.2133	11.1664	12.2449	25.7885	-
Unnamed	TTHERM_00564220	-	-	28.5874	1.7624	3.78597	15.1646	-
Unnamed	TTHERM_00564225	-	-	15.2562	3.29208	3.49107	8.94757	;Annotation=DB-Pfam:Zinc/iron permease;Zinc/iron permease;;
Unnamed	TTHERM_00564230	XP_002786589	7842537	32.9804	12.3123	8.49016	19.5167	Serine/Threonine kinase domain protein;Annotation=DB-PANTHER:With No Lysine (K) Ser/Thr Protein Kinase;With No Lysine (K) Ser/Thr Protein Kinase;DB-Pfam:Protein kinase domain;Protein kinase domain;DB-SUPERFAMILY:Protein kinase-like domain superfamily;Protein kinase-like domain superfamily;DB-ProSitePatterns:Serine/threonine-protein kinase, active site;Serine/threonine-protein kinase, active site;…
Unnamed	TTHERM_00564240	XP_004027401	7842538	49.5009	13.0626	11.7609	22.7008	tyrosine phosphatase;Annotation=DB-Pfam:Tyrosine-specific protein phosphatase, PTPase domain;Tyrosine-specific protein phosphatase, PTPase domain;DB-PANTHER:Protein-Tyrosine Phosphatase;Protein-Tyrosine Phosphatase;DB-PRINTS:Tyrosine-specific protein phosphatase, PTPase domain;Tyrosine-specific protein phosphatase, PTPase domain;DB-SUPERFAMILY:Protein-tyrosine phosphatase-like;Protein-tyrosine ph…
Unnamed	TTHERM_00564250	XP_001325069	7842539	40.7059	12.3149	15.4798	22.9806	ARF GTPase activator;Annotation=DB-PANTHER:ADP-ribosylation factor GTPase-activating protein AGD5/15;ADP-ribosylation factor GTPase-activating protein AGD5/15;DB-Pfam:Arf GTPase activating protein;Arf GTPase activating protein;DB-PRINTS:Arf GTPase activating protein;Arf GTPase activating protein;DB-SUPERFAMILY:ARFGAP/RecO-like zinc finger;ARFGAP/RecO-like zinc finger;DB-SMART:Arf GTPase activatin…
Unnamed	TTHERM_00564260	XP_010656745	7842540	30.6655	3.04782	6.06359	13.7318	cytidine and deoxycytidylate deaminase zinc-binding region protein;Annotation=DB-Pfam:tRNA-specific adenosine deaminase;tRNA-specific adenosine deaminase;DB-SUPERFAMILY:Cytidine deaminase-like;Cytidine deaminase-like;DB-ProSiteProfiles:Cytidine and deoxycytidylate deaminase domain;Cytidine and deoxycytidylate deaminase domain;;
Unnamed	TTHERM_00564270	XP_001013833	7842541	33.7315	4.99597	6.79666	13.3844	cation channel family protein;Annotation=DB-PANTHER:Potassium/sodium hyperpolarization-activated cyclic nucleotide-gated channel;Potassium/sodium hyperpolarization-activated cyclic nucleotide-gated channel;DB-Pfam:Cyclic nucleotide-binding domain;Potassium channel domain;Cyclic nucleotide-binding domain;Potassium channel domain;DB-SUPERFAMILY:Cyclic nucleotide-binding domain superfamily;Cyclic nu…
Unnamed	TTHERM_00564280	XP_020177664	7842542	47.4745	15.5294	16.3473	29.1297	50S ribosomal protein L4;Annotation=DB-PANTHER:Large ribosomal subunit protein uL4-like;Large ribosomal subunit protein uL4-like;DB-Hamap:Large ribosomal subunit protein uL4-like;Large ribosomal subunit protein uL4-like;DB-Pfam:Large ribosomal subunit protein uL4;Large ribosomal subunit protein uL4;DB-SUPERFAMILY:Large ribosomal subunit protein uL4 domain superfamily;Large ribosomal subunit prote…
Unnamed	TTHERM_00564290	XP_027309510	7842543	39.2412	4.89929	6.31863	22.0198	endonuclease/exonuclease/phosphatase family protein;Annotation=DB-PANTHER:CCR4/nocturin mRNA turnover and transcription;CCR4/nocturin mRNA turnover and transcription;DB-Pfam:Endonuclease/exonuclease/phosphatase;Endonuclease/exonuclease/phosphatase;DB-SUPERFAMILY:Endonuclease/exonuclease/phosphatase superfamily;Endonuclease/exonuclease/phosphatase superfamily;DB-Gene3D:Endonuclease/exonuclease/pho…
Unnamed	TTHERM_00564300	XP_001022029	7842544	31.5587	9.37649	7.89812	20.2469	hypothetical protein;
Unnamed	TTHERM_00564310	XP_017440280	7842545	37.17	5.89236	7.76747	22.4136	Vps52/Sac2 family protein;Annotation=DB-PANTHER:Vps52;Vps52;DB-Pfam:Vps52, coiled-coil domain;Vps52, C-terminal;Vps52, coiled-coil domain;Vps52, C-terminal;;
Unnamed	TTHERM_00564315	XP_015587311	-	15.5654	3.72616	5.95913	6.45015	;Annotation=DB-Pfam:Cation efflux protein;Cation efflux protein;DB-PANTHER:Cation Diffusion Facilitator/SLC30A;Cation Diffusion Facilitator/SLC30A;DB-PRINTS:HMW kininogen;HMW kininogen;DB-SUPERFAMILY:Cation efflux protein, cytoplasmic domain superfamily;Cation efflux transmembrane domain superfamily;Cation efflux protein, cytoplasmic domain superfamily;Cation efflux transmembrane domain superfami…
Unnamed	TTHERM_00564320	XP_014777399	7842546	28.5519	4.8249	5.38747	12.5732	cation diffusion facilitator family transporter containing protein;Annotation=DB-SUPERFAMILY:Galactose oxidase/kelch, beta-propeller;Galactose oxidase/kelch, beta-propeller;DB-Gene3D:Kelch-type beta propeller;Kelch-type beta propeller;;
Unnamed	TTHERM_00564340	-	-	31.1912	8.24212	7.62368	17.593	;Annotation=DB-Pfam:DNA/RNA-binding protein Alba-like;DNA/RNA-binding protein Alba-like;DB-SUPERFAMILY:Alba-like domain superfamily;Alba-like domain superfamily;DB-Gene3D:Alba-like domain superfamily;Alba-like domain superfamily;;
Unnamed	TTHERM_00564360	XP_001022035	7842548	8.0848	0.0622605	1.21766	2.66151	hypothetical protein;Annotation=DB-Gene3D:Leucine-rich repeat domain superfamily;Leucine-rich repeat domain superfamily;;
Unnamed	TTHERM_00564370	XP_001033002	7842549	34.5349	11.2659	10.577	20.6983	Serine/Threonine kinase domain protein;Annotation=DB-Pfam:Protein kinase domain;Protein kinase domain;DB-SUPERFAMILY:Protein kinase-like domain superfamily;Protein kinase-like domain superfamily;DB-SMART:Protein kinase domain;Protein kinase domain;DB-ProSitePatterns:Protein kinase, ATP binding site;Protein kinase, ATP binding site;DB-ProSiteProfiles:Protein kinase domain;Protein kinase domain;;
Unnamed	TTHERM_00564399	XP_026796966	-	26.2218	4.5787	4.39368	11.3558	;Annotation=DB-Pfam:Protein kinase domain;Protein kinase domain;DB-SUPERFAMILY:Protein kinase-like domain superfamily;Protein kinase-like domain superfamily;DB-SMART:Protein kinase domain;Protein kinase domain;DB-ProSitePatterns:Protein kinase, ATP binding site;Protein kinase, ATP binding site;DB-ProSiteProfiles:Protein kinase domain;Protein kinase domain;;
Unnamed	TTHERM_00564398	XP_004037139	-	21.1065	5.1808	5.38844	10.7424	-
Unnamed	TTHERM_00564400	XP_976882	7842552	24.1509	4.35631	3.29829	12.5985	transmembrane protein putative;
Unnamed	TTHERM_00564405	-	-	8.30219	3.28129	3.1197	3.72647	-
Unnamed	TTHERM_00564410	XP_001022040	7842553	37.4531	8.4933	8.924	17.8753	hypothetical protein;Annotation=DB-SUPERFAMILY:Rab-GAP-TBC domain superfamily;Rab-GAP-TBC domain superfamily;DB-SMART:Rab-GAP-TBC domain;Rab-GAP-TBC domain;DB-ProSiteProfiles:Rab-GAP-TBC domain;Rab-GAP-TBC domain;;
Unnamed	TTHERM_00564415	XP_012654640	-	24.4489	8.1163	5.65693	12.4897	-
Unnamed	TTHERM_00564420	XP_001022041	7842554	21.4147	2.78993	4.23145	13.3809	hypothetical protein;
KIN142	TTHERM_00564430	XP_022778948	7842555	24.1768	8.44345	9.03225	13.8884	kinesin motor catalytic domain protein;Annotation=DB-PANTHER:Kinesin-like protein;Kinesin-like protein;DB-Pfam:Kinesin motor domain;Kinesin motor domain;DB-PRINTS:Kinesin motor domain;Kinesin motor domain;DB-SUPERFAMILY:P-loop containing nucleoside triphosphate hydrolase;P-loop containing nucleoside triphosphate hydrolase;DB-Gene3D:Kinesin motor domain superfamily;Kinesin motor domain superfamily…
Unnamed	TTHERM_00564433	XP_026801523	-	18.1612	6.48585	3.87283	9.85044	;Annotation=DB-Pfam:Peptidase C26;Peptidase C26;DB-PANTHER:Peptidase C26, gamma-glutamyl hydrolase;Peptidase C26, gamma-glutamyl hydrolase;DB-SUPERFAMILY:Class I glutamine amidotransferase-like;Class I glutamine amidotransferase-like;DB-Gene3D:Class I glutamine amidotransferase-like;Class I glutamine amidotransferase-like;DB-ProSiteProfiles:Peptidase C26, gamma-glutamyl hydrolase;Peptidase C26, g…
Unnamed	TTHERM_00564436	-	-	15.5183	5.61865	4.66489	7.81044	-
CTH35	TTHERM_00564440	XP_008604955	7842556	44.3383	9.54569	6.76403	21.6869	CTH35 papain family cysteine protease;Annotation=DB-PANTHER:Peptidase C1A;Peptidase C1A;DB-Pfam:Peptidase C1A, papain C-terminal;Peptidase C1A, papain C-terminal;DB-SUPERFAMILY:Papain-like cysteine peptidase superfamily;Papain-like cysteine peptidase superfamily;Papain-like cysteine peptidase superfamily;Papain-like cysteine peptidase superfamily;DB-ProSitePatterns:Cysteine peptidase, asparagine …
Unnamed	TTHERM_00564450	XP_016381032	7842557	25.4044	5.11051	2.9693	9.84783	peptidase C26;Annotation=DB-PANTHER:Peptidase C26, gamma-glutamyl hydrolase;Peptidase C26, gamma-glutamyl hydrolase;DB-Pfam:Peptidase C26;Peptidase C26;DB-SUPERFAMILY:Class I glutamine amidotransferase-like;Class I glutamine amidotransferase-like;DB-Gene3D:Class I glutamine amidotransferase-like;Class I glutamine amidotransferase-like;DB-ProSiteProfiles:Peptidase C26, gamma-glutamyl hydrolase;Pep…
Unnamed	TTHERM_00564460	XP_001022045	7842558	43.4772	14.4034	14.5382	26.8959	transmembrane protein putative;Annotation=DB-Pfam:Uncharacterised protein family TMEM39;Uncharacterised protein family TMEM39;DB-PANTHER:Uncharacterised protein family TMEM39;Uncharacterised protein family TMEM39;;
Unnamed	TTHERM_00564470	XP_001022047	-	0.396514	0.451672	0.272024	0.142948	-
Unnamed	TTHERM_00564490	XP_001022048	7842561	15.8915	5.12328	5.64596	7.16374	hypothetical protein;
Unnamed	TTHERM_00564495	XP_012654643	-	20.897	5.14166	7.00397	11.3452	-
Unnamed	TTHERM_00564500	XP_001026295	7842562	36.948	14.2518	12.1478	21.6382	transmembrane protein putative;Annotation=DB-SUPERFAMILY:WD40-repeat-containing domain superfamily;WD40-repeat-containing domain superfamily;;
Unnamed	TTHERM_00564510	XP_001020479	7842563	35.6377	9.08523	9.43512	19.7683	hypothetical protein;
Unnamed	TTHERM_00564520	XP_001022051	7842564	33.1196	6.28179	8.10152	15.2819	peroxidase family protein;Annotation=DB-Pfam:Arf GTPase activating protein;Arf GTPase activating protein;DB-SUPERFAMILY:ARFGAP/RecO-like zinc finger;ARFGAP/RecO-like zinc finger;DB-SMART:Arf GTPase activating protein;Arf GTPase activating protein;DB-Gene3D:ArfGAP domain superfamily;ArfGAP domain superfamily;DB-ProSiteProfiles:Arf GTPase activating protein;Arf GTPase activating protein;;
Unnamed	TTHERM_00564524	XP_007872827	-	35.1805	5.17013	9.85231	20.4428	;Annotation=DB-PANTHER:Heme-binding peroxidase Ccp1-like;Heme-binding peroxidase Ccp1-like;DB-Pfam:Haem peroxidase;Haem peroxidase;DB-PRINTS:Class I peroxidase;Haem peroxidase;Class I peroxidase;Haem peroxidase;DB-SUPERFAMILY:Haem peroxidase superfamily;Haem peroxidase superfamily;DB-ProSitePatterns:Peroxidase, active site;Peroxidase, active site;DB-ProSiteProfiles:Haem peroxidase;Haem peroxidase…
Unnamed	TTHERM_00564529	-	-	16.991	6.33669	4.66593	9.02218	;Annotation=DB-PANTHER:Sugar transporter SWEET;Sugar transporter SWEET;DB-Pfam:Sugar transporter SWEET repeat;Sugar transporter SWEET repeat;;
Unnamed	TTHERM_00564530	XP_022540773	7842565	42.0322	13.8777	15.216	22.4325	kinesin motor catalytic domain protein;Annotation=DB-Pfam:Kinesin motor domain;Kinesin motor domain;DB-PANTHER:Kinesin-like protein KIF15/KIN-12;Kinesin-like protein KIF15/KIN-12;DB-PRINTS:Kinesin motor domain;Kinesin motor domain;DB-SUPERFAMILY:P-loop containing nucleoside triphosphate hydrolase;P-loop containing nucleoside triphosphate hydrolase;DB-Gene3D:Kinesin motor domain superfamily;Kinesi…
Unnamed	TTHERM_00564540	XP_001022053	7842566	32.3246	10.9644	9.03675	19.655	hypothetical protein;
MRNC55	TTHERM_00564551	XP_001440303	7844058	48.8791	11.9	10.2993	21.4931	MORN motif protein;Annotation=DB-Pfam:MORN repeat;MORN repeat;DB-SMART:MORN repeat;MORN repeat;;
Unnamed	TTHERM_00565550	XP_001017080	7844059	34.2503	7.84759	10.3683	17.9291	FHA domain protein;Annotation=DB-Pfam:Forkhead-associated (FHA) domain;Forkhead-associated (FHA) domain;DB-SUPERFAMILY:SMAD/FHA domain superfamily;SMAD/FHA domain superfamily;DB-SMART:Forkhead-associated (FHA) domain;Forkhead-associated (FHA) domain;DB-ProSiteProfiles:Forkhead-associated (FHA) domain;Forkhead-associated (FHA) domain;;
Unnamed	TTHERM_00565570	XP_001022057	7844060	50.7804	8.99705	10.2349	22.0353	hypothetical protein;
Unnamed	TTHERM_00565575	XP_004030588	-	8.60513	1.57234	0.943609	4.48512	;Annotation=DB-Pfam:Methyltransferase type 11;Methyltransferase type 11;DB-SUPERFAMILY:S-adenosyl-L-methionine-dependent methyltransferase superfamily;S-adenosyl-L-methionine-dependent methyltransferase superfamily;DB-Gene3D:S-adenosyl-L-methionine-dependent methyltransferase superfamily;S-adenosyl-L-methionine-dependent methyltransferase superfamily;;
Unnamed	TTHERM_00565580	XP_015795092	7844061	34.0384	14.1572	15.0658	25.9989	exportin-7 protein putative;Annotation=DB-PANTHER:Exportin 4/7-like;Exportin 4/7-like;;
Unnamed	TTHERM_00565590	XP_001431694	7844062	50.8204	11.2487	13.2956	28.3591	ptype ATPase putative;
DYH22	TTHERM_00565600	XP_003059075	7844063	52.5333	18.9083	21.8964	28.1435	DYH22 dynein heavy chain amine-terminal region protein;Annotation=DB-PANTHER:Dynein heavy chain;Dynein heavy chain;DB-Pfam:Dynein heavy chain, AAA module D4;Dynein heavy chain, C-terminal domain;Dynein heavy chain 3, AAA+ lid domain;Dynein heavy chain AAA lid domain;Dynein heavy chain, coiled coil stalk;Dynein heavy chain region D6 P-loop domain;Dynein heavy chain, linker;Dynein heavy chain, AAA …
Unnamed	TTHERM_00565610	XP_021813125	7844064	37.2683	7.59221	9.46877	18.6025	chromodomain protein;Annotation=DB-PANTHER:Chromo domain-containing protein LHP1;Chromo domain-containing protein LHP1;DB-Pfam:Chromo domain;Chromo domain;DB-SUPERFAMILY:Chromo-like domain superfamily;Chromo-like domain superfamily;DB-ProSitePatterns:Chromo domain, conserved site;Chromo domain, conserved site;DB-SMART:Chromo/chromo shadow domain;Chromo/chromo shadow domain;DB-ProSiteProfiles:Chro…
Unnamed	TTHERM_00565620	XP_001022062	7844065	7.33858	3.48878	2.62093	5.1017	hypothetical protein;Annotation=DB-Gene3D:Nucleic acid-binding, OB-fold;Nucleic acid-binding, OB-fold;;
AIP2	TTHERM_00565630	XP_001451602	7844066	30.1506	11.5127	8.07175	16.149	AIP2 hypothetical protein;Annotation=DB-PANTHER:Actin-binding & GATA zinc finger domain-containing protein;Actin-binding & GATA zinc finger domain-containing protein;;
Unnamed	TTHERM_00565635	-	-	0	0	0.0889328	0	-
Unnamed	TTHERM_00565640	XP_001022064	7844067	16.361	4.56424	3.75015	7.08142	hypothetical protein;
Unnamed	TTHERM_00565650	XP_001022065	7844068	49.7575	10.1511	11.531	20.3862	hypothetical protein;
Unnamed	TTHERM_00565661	XP_001033278	7844069	37.0881	4.93989	4.16374	14.5176	transmembrane protein putative;Annotation=DB-PANTHER:Ryanodine/Inositol 1,4,5-trisphosphate receptor;Ryanodine/Inositol 1,4,5-trisphosphate receptor;DB-SUPERFAMILY:Mir domain superfamily;RyR/IP3 receptor binding core, RIH domain superfamily;Mir domain superfamily;RyR/IP3 receptor binding core, RIH domain superfamily;;
Unnamed	TTHERM_00566660	XP_001022067	7844070	28.46	1.34681	2.95221	7.27952	aldose 1-epimerase;Annotation=DB-Pfam:Aldose 1-/Glucose-6-phosphate 1-epimerase;Aldose 1-/Glucose-6-phosphate 1-epimerase;DB-SUPERFAMILY:Galactose mutarotase-like domain superfamily;Galactose mutarotase-like domain superfamily;DB-Gene3D:Glycoside hydrolase-type carbohydrate-binding;Glycoside hydrolase-type carbohydrate-binding;DB-PIRSF:Aldose 1-epimerase;Aldose 1-epimerase;DB-CDD:Galactose mutaro…
Unnamed	TTHERM_00566670	XP_001022068	7844071	1.63427	0.42178	1.22528	0.422097	hypothetical protein;
Unnamed	TTHERM_00566680	XP_015522329	7844072	40.9904	8.27713	9.47486	19.6489	14-3-3 family protein 14-3-3 beta/zeta;Annotation=DB-Pfam:14-3-3 domain;14-3-3 domain;DB-PANTHER:14-3-3 protein;14-3-3 protein;DB-PRINTS:14-3-3 protein;14-3-3 protein;DB-SUPERFAMILY:14-3-3 domain superfamily;14-3-3 domain superfamily;DB-SMART:14-3-3 domain;14-3-3 domain;DB-Gene3D:14-3-3 domain superfamily;14-3-3 domain superfamily;DB-PIRSF:14-3-3 protein;14-3-3 protein;;
Unnamed	TTHERM_00566690	XP_004031113	7844073	21.4601	4.86759	4.15248	12.9276	glycoside hydrolase family 18 protein;Annotation=DB-Pfam:Glycoside hydrolase family 18, catalytic domain;Glycoside hydrolase family 18, catalytic domain;DB-SUPERFAMILY:Glycoside hydrolase superfamily;Glycoside hydrolase superfamily;;
Unnamed	TTHERM_00566700	XP_001022071	7844074	26.3732	2.09501	6.82985	12.8838	hypothetical protein;
MRNC42	TTHERM_00566710	XP_001019921	7844075	25.6817	9.49002	7.77476	15.0652	MORN motif protein;Annotation=DB-Pfam:MORN repeat;MORN repeat;DB-SMART:MORN repeat;MORN repeat;;
Unnamed	TTHERM_00566719	XP_001030002	-	26.2621	8.07834	6.62532	16.3562	;Annotation=DB-SUPERFAMILY:MFS transporter superfamily;MFS transporter superfamily;;
Unnamed	TTHERM_00566729	XP_001470955	7844077	0.200952	1.2808	2.60554	0.780486	hypothetical protein;
Unnamed	TTHERM_00566730	XP_001022074	7844078	9.88099	3.13141	4.47374	8.33214	hypothetical protein;
Unnamed	TTHERM_00566740	XP_012654649	-	22.4905	8.0859	7.21154	15.5035	-
Unnamed	TTHERM_00566750	XP_004141060	-	30.5681	9.30942	10.9674	22.1491	;Annotation=DB-Pfam:MORN repeat;Protein kinase domain;MORN repeat;Protein kinase domain;DB-SUPERFAMILY:Protein kinase-like domain superfamily;Protein kinase-like domain superfamily;DB-SMART:MORN repeat;MORN repeat;DB-ProSiteProfiles:Protein kinase domain;Protein kinase domain;;
Unnamed	TTHERM_00566760	XP_001030168	7844080	40.7378	9.79329	10.3138	22.105	hypothetical protein;
Unnamed	TTHERM_00566770	XP_001022078	7844081	1.65399	0.359125	0.223647	0.475	hypothetical protein;
Unnamed	TTHERM_00566780	XP_012880760	7844082	36.6843	8.26298	10.6947	18.2897	actin;Annotation=DB-PANTHER:Actin family;Actin family;DB-Pfam:Actin family;Actin family;DB-PRINTS:Actin family;Actin family;DB-SUPERFAMILY:ATPase, nucleotide binding domain;ATPase, nucleotide binding domain;ATPase, nucleotide binding domain;ATPase, nucleotide binding domain;DB-SMART:Actin family;Actin family;;
Unnamed	TTHERM_00566790	XP_010722480	7844083	36.2718	7.18157	9.55081	17.2357	OTU-like cysteine protease;Annotation=DB-Pfam:OTU domain;OTU domain;DB-SUPERFAMILY:Ubiquitin-like domain superfamily;Papain-like cysteine peptidase superfamily;Ubiquitin-like domain superfamily;Papain-like cysteine peptidase superfamily;DB-CDD:OTU1, Ubl domain;OTU1, Ubl domain;DB-ProSiteProfiles:OTU domain;Ubiquitin-like domain;OTU domain;Ubiquitin-like domain;;
Unnamed	TTHERM_00566800	XP_007528408	7844084	33.014	5.93099	5.67857	16.8904	zinc carboxypeptidase family protein;Annotation=DB-PANTHER:Cytosolic carboxypeptidase;Cytosolic carboxypeptidase;;
Unnamed	TTHERM_00566810	XP_012937899	7844085	51.7123	13.9516	11.9367	27.2569	radial spoke 3 protein;Annotation=DB-PANTHER:Radial spoke 3;Radial spoke 3;DB-Pfam:Radial spoke 3;Radial spoke 3;;
Unnamed	TTHERM_00566820	-	-	25.1965	4.4029	1.48108	6.23362	-
Unnamed	TTHERM_00566830	XP_001022084	7844087	43.4052	13.0574	10.2951	25.4883	hypothetical protein;
Unnamed	TTHERM_00566849	XP_001471160	-	9.21393	1.74324	1.81595	1.53032	-
Unnamed	TTHERM_00566850	XP_027929232	7844089	72.6307	23.0471	17.8168	37.0557	zinc finger C3HC4 type (RING finger) protein;Annotation=DB-Pfam:Zinc finger, RING-type;Zinc finger, RING-type;DB-PANTHER:HRD1 family E3 ubiquitin-protein ligases;HRD1 family E3 ubiquitin-protein ligases;DB-SMART:Zinc finger, RING-type;Zinc finger, RING-type;DB-Gene3D:Zinc finger, RING/FYVE/PHD-type;Zinc finger, RING/FYVE/PHD-type;DB-ProSiteProfiles:Zinc finger, RING-type;Zinc finger, RING-type;;
Unnamed	TTHERM_00566860	XP_001022087	7844090	31.6355	8.67523	8.71857	17.6723	hypothetical protein;
Unnamed	TTHERM_00566865	XP_012654654	-	33.7277	4.18686	3.64503	17.101	-
Unnamed	TTHERM_00566870	XP_001030993	7844091	15.1026	5.70001	9.33861	8.43741	hypothetical protein;Annotation=DB-Pfam:Protein of unknown function DUF4441;Protein of unknown function DUF4441;;
Unnamed	TTHERM_00566880	XP_001013264	-	1.46484	0.462809	1.36804	0.351587	;Annotation=DB-Pfam:Protein of unknown function DUF4441;Protein of unknown function DUF4441;;
Unnamed	TTHERM_00566890	XP_001025959	7844092	0.234914	0.115741	0.128623	0	hypothetical protein;Annotation=DB-Pfam:Protein of unknown function DUF4441;Protein of unknown function DUF4441;;
Unnamed	TTHERM_00566900	XP_001022091	7844093	32.6531	8.82811	8.23435	19.3184	hypothetical protein;
Unnamed	TTHERM_00566910	XP_001022092	7844094	35.7815	7.33638	8.02817	19.6354	hypothetical protein;
Unnamed	TTHERM_00566920	XP_001029262	-	24.125	4.11764	2.30654	11.1005	-
Unnamed	TTHERM_00566935	XP_001022101	-	1.63682	0.550427	0.556944	0.574899	;Annotation=DB-SUPERFAMILY:Pectin lyase fold/virulence factor;Pectin lyase fold/virulence factor;;
Unnamed	TTHERM_00566950	XP_012651300	7844098	24.3773	1.79545	2.96919	10.3489	zinc finger protein;
Unnamed	TTHERM_00566955	-	-	3.86963	1.07143	0.581818	1.11254	-
Unnamed	TTHERM_00566960	XP_001022097	7844099	32.4238	0	9.86111	17.4324	hypothetical protein;
Unnamed	TTHERM_00492300	XP_001023122	7843359	33.6125	6.98183	5.61095	17.691	hypothetical protein;
Unnamed	TTHERM_00492305	XP_008911470	-	22.3866	8.15179	7.58198	13.6572	;Annotation=DB-Pfam:CHORD domain;CHORD domain;DB-ProSiteProfiles:CHORD domain;CHORD domain;CHORD domain;CHORD domain;;
Unnamed	TTHERM_00492310	XP_001011799	7843113	19.1807	2.49123	2.06705	9.16093	CHORD protein;Annotation=DB-PANTHER:Cysteine and histidine-rich domain-containing protein 1;Cysteine and histidine-rich domain-containing protein 1;;
Unnamed	TTHERM_00492320	XP_001014783	7843114	42.4185	14.2368	10.2671	19.0778	hypothetical protein;
Unnamed	TTHERM_00492340	XP_001023126	7843115	30.5105	9.28507	8.82143	17.5641	hypothetical protein;
Unnamed	TTHERM_00492341	XP_022889816	-	32.498	6.49203	4.91138	17.6495	;Annotation=DB-Pfam:HNH endonuclease;HNH endonuclease;DB-CDD:HNH nuclease;HNH nuclease;;
Unnamed	TTHERM_00492343	XP_012655065	-	4.65889	1.06782	0.404853	1.38847	-
Unnamed	TTHERM_00492350	XP_012655065	-	19.6099	1.8479	2.0265	5.61771	-
Unnamed	TTHERM_00492360	XP_001032182	7843117	27.8591	7.81029	6.44329	13.1663	hypothetical protein;
Unnamed	TTHERM_00492363	XP_001454082	-	32.8668	15.1246	13.838	21.3525	;Annotation=DB-Pfam:Protein kinase domain;Protein kinase domain;DB-PANTHER:Mitogen-activated protein kinase;Mitogen-activated protein kinase;DB-SUPERFAMILY:Protein kinase-like domain superfamily;Protein kinase-like domain superfamily;DB-ProSitePatterns:Mitogen-activated protein (MAP) kinase, conserved site;Protein kinase, ATP binding site;Serine/threonine-protein kinase, active site;Protein kinas…
Unnamed	TTHERM_00492366	XP_027778578	-	33.5129	13.8874	13.3925	19.6723	;Annotation=DB-PANTHER:Dynein Axonemal Assembly Factor;Dynein Axonemal Assembly Factor;DB-SUPERFAMILY:Armadillo-type fold;Armadillo-type fold;DB-Gene3D:Armadillo-like helical;Armadillo-like helical;Armadillo-like helical;Armadillo-like helical;;
MPK8	TTHERM_00492370	XP_001023129	7843118	36.8374	9.33687	10.5244	18.6241	kinase domain protein;
Unnamed	TTHERM_00492380	XP_001447015	7843119	24.9392	5.4466	6.37964	13.096	kinase domain protein;Annotation=DB-PANTHER:Calcium permeable stress-gated cation channel 1-like;Calcium permeable stress-gated cation channel 1-like;DB-Pfam:CSC1/OSCA1-like, cytosolic domain;CSC1/OSCA1-like, cytosolic domain;DB-SUPERFAMILY:RNA-binding domain superfamily;RNA-binding domain superfamily;DB-Gene3D:Nucleotide-binding alpha-beta plait domain superfamily;Nucleotide-binding alpha-beta p…
Unnamed	TTHERM_00492390	XP_001433142	7843226	33.7806	9.2759	9.19307	14.6654	hypothetical protein;Annotation=DB-SUPERFAMILY:EF-hand domain pair;EF-hand domain pair;DB-ProSiteProfiles:EF-hand domain;EF-hand domain;;
Unnamed	TTHERM_00492400	XP_008107140	7843227	26.4132	12.0536	8.29685	17.7386	rab-GTPase-TBC domain protein;Annotation=DB-Pfam:Rab-GAP-TBC domain;Rab-GAP-TBC domain;DB-PANTHER:Rab GTPase-activating TBC domain-containing protein;Rab GTPase-activating TBC domain-containing protein;DB-SUPERFAMILY:Rab-GAP-TBC domain superfamily;Rab-GAP-TBC domain superfamily;DB-ProSiteProfiles:Rab-GAP-TBC domain;Rab-GAP-TBC domain;;
Unnamed	TTHERM_00492404	XP_012655068	-	30.1092	5.10791	4.92115	17.6062	;Annotation=DB-Pfam:Ricin B, lectin domain;Ricin B, lectin domain;DB-SUPERFAMILY:Ricin B-like lectins;Ricin B-like lectins;Ricin B-like lectins;Ricin B-like lectins;;
Unnamed	TTHERM_00492409	XP_001470980	7843228	28.4717	6.5094	8.01262	14.3451	hypothetical protein;
Unnamed	TTHERM_00492410	XP_001009206	7843229	28.8197	8.98716	6.65154	16.8355	transmembrane protein putative;Annotation=DB-SUPERFAMILY:Pectin lyase fold/virulence factor;Pectin lyase fold/virulence factor;;
Unnamed	TTHERM_00492430	XP_001023135	7843231	33.543	11.5333	11.0487	18.6422	biogenesis AIM24 protein;Annotation=DB-Pfam:Mitochondrial biogenesis protein AIM24;Mitochondrial biogenesis protein AIM24;DB-SUPERFAMILY:Tryptophan RNA-binding attenuator protein-like domain superfamily;Tryptophan RNA-binding attenuator protein-like domain superfamily;DB-Gene3D:Mitochondrial biogenesis AIM24 superfamily;Mitochondrial biogenesis AIM24 superfamily;;
Unnamed	TTHERM_00492440	XP_024023715	7843232	26.7973	11.5688	10.6191	16.1507	peptidase C65 otubain protein;Annotation=DB-Pfam:Peptidase C65, otubain;Peptidase C65, otubain;DB-SUPERFAMILY:Papain-like cysteine peptidase superfamily;Papain-like cysteine peptidase superfamily;DB-Gene3D:Peptidase C65, otubain, subdomain 2;Peptidase C65, otubain, subdomain 1;Peptidase C65, otubain, subdomain 2;Peptidase C65, otubain, subdomain 1;DB-ProSiteProfiles:OTU domain;OTU domain;DB-PIRSF…
Unnamed	TTHERM_00492450	XP_001023137	7843233	24.5366	10.1096	8.97941	13.22	hypothetical protein;
TKU80	TTHERM_00492460	XP_016898908	7843234	30.9776	10.3682	10.6533	20.6355	TKU80 Ku70/Ku80 beta-barrel domain protein;Annotation=DB-Pfam:Ku70/Ku80, N-terminal alpha/beta;Ku, C-terminal;Ku70/Ku80 beta-barrel domain;Ku70/Ku80, N-terminal alpha/beta;Ku, C-terminal;Ku70/Ku80 beta-barrel domain;DB-SUPERFAMILY:von Willebrand factor A-like domain superfamily;SPOC-like, C-terminal domain superfamily;Ku, C-terminal domain superfamily;von Willebrand factor A-like domain superfami…
Unnamed	TTHERM_00492470	XP_001023139	7843235	0.699391	0.373113	0.176879	0.50922	hypothetical protein;
Unnamed	TTHERM_00492480	XP_004257689	7843236	33.1049	8.52107	7.99702	16.5957	latrophilin/CL-like GPS domain protein;Annotation=DB-PANTHER:TKL Ser/Thr protein kinase;TKL Ser/Thr protein kinase;DB-SUPERFAMILY:Growth factor receptor cysteine-rich domain superfamily;Growth factor receptor cysteine-rich domain superfamily;Growth factor receptor cysteine-rich domain superfamily;Growth factor receptor cysteine-rich domain superfamily;Growth factor receptor cysteine-rich domain s…
Unnamed	TTHERM_00492490	XP_001023141	7843237	22.8685	2.31938	2.65677	10.4226	WD domain G-beta repeat protein;Annotation=DB-Pfam:WD40 repeat;WD40 repeat;DB-SUPERFAMILY:WD40-repeat-containing domain superfamily;WD40-repeat-containing domain superfamily;DB-SMART:WD40 repeat;WD40 repeat;DB-Gene3D:WD40/YVTN repeat-like-containing domain superfamily;WD40/YVTN repeat-like-containing domain superfamily;WD40/YVTN repeat-like-containing domain superfamily;WD40/YVTN repeat-like-cont…
Unnamed	TTHERM_00492500	XP_006448266	7843238	0.46231	0.170644	0.397361	0.130111	serine carboxypeptidase family protein;Annotation=DB-PANTHER:Peptidase S10, serine carboxypeptidase;Peptidase S10, serine carboxypeptidase;DB-Pfam:Peptidase S10, serine carboxypeptidase;Peptidase S10, serine carboxypeptidase;DB-PRINTS:Peptidase S10, serine carboxypeptidase;Peptidase S10, serine carboxypeptidase;DB-SUPERFAMILY:Alpha/Beta hydrolase fold;Alpha/Beta hydrolase fold;DB-ProSitePatterns:…
Unnamed	TTHERM_00492510	XP_004030846	7843239	34.8941	11.1065	9.72966	20.5192	hypothetical protein;
Unnamed	TTHERM_00492520	XP_016670282	7843240	12.0506	1.67202	2.05927	7.77408	transmembrane amino acid transporter protein;Annotation=DB-Pfam:Amino acid transporter, transmembrane domain;Amino acid transporter, transmembrane domain;;
Unnamed	TTHERM_00492530	XP_006029005	7843241	25.7515	3.07294	3.66254	16.542	WD domain G-beta repeat protein;Annotation=DB-Pfam:WD40 repeat;WD40 repeat;DB-PANTHER:WD repeat-containing GAD-1;WD repeat-containing GAD-1;DB-PRINTS:G-protein beta WD-40 repeat;G-protein beta WD-40 repeat;DB-SUPERFAMILY:WD40-repeat-containing domain superfamily;WD40-repeat-containing domain superfamily;DB-Gene3D:WD40/YVTN repeat-like-containing domain superfamily;WD40/YVTN repeat-like-containing…
Unnamed	TTHERM_00492540	XP_001023146	7843242	0.705767	0.377083	0.223647	0.102632	hypothetical protein;
Unnamed	TTHERM_00492550	XP_001023147	7843243	35.8899	6.66397	7.42393	19.4035	hypothetical protein;
Unnamed	TTHERM_00492560	XP_019624886	7843244	30.965	8.73551	9.00657	16.0939	hypothetical protein;Annotation=DB-PANTHER:Cilia- and flagella-associated domain-containing protein;Cilia- and flagella-associated domain-containing protein;DB-Pfam:Domain of unknown function DUF4200;Domain of unknown function DUF4200;;
Unnamed	TTHERM_00492570	XP_001023149	7843245	15.6159	3.00172	3.97748	6.33546	hypothetical protein;
Unnamed	TTHERM_00492580	XP_012655069	-	7.51354	0.502147	1.1965	1.66249	-
Unnamed	TTHERM_00492590	XP_001025483	7835746	9.70135	1.97935	3.75764	3.30668	transmembrane protein putative;
Unnamed	TTHERM_00492600	XP_001012058	7835747	19.8204	3.09515	2.72368	8.75139	transmembrane protein putative;
Unnamed	TTHERM_00492610	XP_001023153	7835748	21.3559	4.73135	5.14553	12.3426	hypothetical protein;
Unnamed	TTHERM_00492620	XP_001024517	7835749	0.712751	0.212669	0.0434783	0.426732	transmembrane protein putative;
Unnamed	TTHERM_00492630	XP_001026485	7835750	0.426493	0	0.0434783	0.126812	hypothetical protein;
Unnamed	TTHERM_00492640	XP_004358363	7835751	14.2318	0.14418	0.348155	5.58273	hypothetical protein;Annotation=DB-Pfam:Family of unknown function DUF5662;Family of unknown function DUF5662;;
Unnamed	TTHERM_00492650	XP_001023157	7835752	18.9369	3.41416	3.88769	14.0713	hypothetical protein;Annotation=DB-SUPERFAMILY:WD40-repeat-containing domain superfamily;WD40-repeat-containing domain superfamily;DB-Gene3D:WD40/YVTN repeat-like-containing domain superfamily;WD40/YVTN repeat-like-containing domain superfamily;;
Unnamed	TTHERM_00492655	-	-	0.172414	0.115741	0.187619	0.0979908	-
Unnamed	TTHERM_00492660	XP_001023158	7835753	17.5266	3.975	3.58304	8.28477	hypothetical protein;
Unnamed	TTHERM_00492665	-	-	20.4741	5.29494	3.93481	13.6609	-
Unnamed	TTHERM_00492670	XP_001023159	7835754	22.8712	1.9122	2.24041	11.8732	transmembrane protein putative;
Unnamed	TTHERM_00492680	XP_004037326	7835755	46.606	9.62261	12.5074	29.2051	hypothetical protein;
Unnamed	TTHERM_00492690	XP_001023161	7835756	31.3229	10.7866	8.98835	22.5428	transmembrane protein putative;
MRNC17	TTHERM_00492700	XP_001023162	7835757	38.1776	16.5675	13.1398	23.919	MORN motif protein;Annotation=DB-Pfam:MORN repeat;MORN repeat;DB-SMART:MORN repeat;MORN repeat;;
Unnamed	TTHERM_00492710	XP_001024179	7835758	39.4696	10.2103	8.7324	23.0155	hypothetical protein;
Unnamed	TTHERM_00492715	XP_012655070	-	16.6717	3.65272	3.16002	6.35863	-
PPI10	TTHERM_00492720	XP_024632468	7835759	48.3134	15.0405	15.2758	31.4874	PPI10 peptidyl-prolyl cis-trans isomerase cyclophilin-type protein;Annotation=DB-Pfam:Cyclophilin-type peptidyl-prolyl cis-trans isomerase domain;Cyclophilin-type peptidyl-prolyl cis-trans isomerase domain;DB-PANTHER:Cyclophilin-type peptidyl-prolyl cis-trans isomerase, cyclophilin A-like;Cyclophilin-type peptidyl-prolyl cis-trans isomerase, cyclophilin A-like;DB-PRINTS:Cyclophilin-type peptidyl-…
RPE1	TTHERM_00492730	XP_022317406	7835760	31.4698	4.73332	5.04192	17.9673	RPE1 ribulose-phosphate 3-epimerase;Annotation=DB-PANTHER:Ribulose-phosphate 3-epimerase-like;Ribulose-phosphate 3-epimerase-like;DB-Hamap:Ribulose-phosphate 3-epimerase;Ribulose-phosphate 3-epimerase;DB-Pfam:Ribulose-phosphate 3-epimerase-like;Ribulose-phosphate 3-epimerase-like;DB-SUPERFAMILY:Ribulose-phosphate binding barrel;Ribulose-phosphate binding barrel;DB-Gene3D:Aldolase-type TIM barrel;…
Unnamed	TTHERM_00492740	XP_001023166	7835761	45.703	15.8851	13.2099	26.344	hypothetical protein;
Unnamed	TTHERM_00492760	XP_004031195	7835763	27.0121	5.927	6.96774	15.8463	hypothetical protein;
Unnamed	TTHERM_00492770	XP_001023169	7835764	16.8784	5.80688	5.43478	12.4693	hypothetical protein;
Unnamed	TTHERM_00492780	XP_004023809	7835765	0.410173	0.118019	0.260819	0.05	hypoxanthine guanine phosphoribosyltransferase;Annotation=DB-PANTHER:Hypoxanthine-guanine phosphoribosyltransferase;Hypoxanthine-guanine phosphoribosyltransferase;DB-Pfam:Phosphoribosyltransferase domain;Phosphoribosyltransferase domain;DB-SUPERFAMILY:Phosphoribosyltransferase-like;Phosphoribosyltransferase-like;DB-NCBIfam:Hypoxanthine phosphoribosyl transferase;Hypoxanthine phosphoribosyl transf…
Unnamed	TTHERM_00492789	XP_004023809	7835766	16.3875	6.177	5.14097	9.13129	hypoxanthine guanine phosphoribosyltransferase;Annotation=DB-Pfam:Phosphoribosyltransferase domain;Phosphoribosyltransferase domain;DB-PANTHER:Hypoxanthine-guanine phosphoribosyltransferase;Hypoxanthine-guanine phosphoribosyltransferase;DB-SUPERFAMILY:Phosphoribosyltransferase-like;Phosphoribosyltransferase-like;DB-NCBIfam:Hypoxanthine phosphoribosyl transferase;Hypoxanthine phosphoribosyl transf…
Unnamed	TTHERM_00492794	-	-	15.4122	1.58248	1.65296	7.0373	-
Unnamed	TTHERM_00492800	XP_001026099	7835768	8.90523	0.841488	0.827821	1.81608	hypothetical protein;Annotation=DB-SUPERFAMILY:Clathrin adaptor, appendage, Ig-like subdomain superfamily;Clathrin adaptor, appendage, Ig-like subdomain superfamily;DB-ProSiteProfiles:VHS domain;VHS domain;;
Unnamed	TTHERM_00492810	XP_001023173	7827981	27.2177	4.58766	6.23131	10.7828	hypothetical protein;
Unnamed	TTHERM_00492820	XP_001456366	7827982	28.6197	5.64944	5.24473	14.4035	cyclic nucleotide-binding domain protein;Annotation=DB-PANTHER:Potassium/sodium hyperpolarization-activated cyclic nucleotide-gated channel;Potassium/sodium hyperpolarization-activated cyclic nucleotide-gated channel;DB-Pfam:Cyclic nucleotide-binding domain;Cyclic nucleotide-binding domain;DB-SUPERFAMILY:Cyclic nucleotide-binding domain superfamily;Cyclic nucleotide-binding domain superfamily;DB-…
DYH14	TTHERM_00492830	XP_002937766	7827983	44.8416	12.3719	12.6628	25.6625	DYH14 dynein heavy chain 7 axonemal protein;Annotation=DB-PANTHER:Dynein heavy chain;Dynein heavy chain;DB-Pfam:Dynein heavy chain, AAA 5 extension domain;Dynein heavy chain, hydrolytic ATP-binding dynein motor region;Dynein heavy chain, coiled coil stalk;Dynein heavy chain, linker;Dynein heavy chain region D6 P-loop domain;Dynein heavy chain, ATP-binding dynein motor region;Dynein heavy chain, C…
Unnamed	TTHERM_00492840	XP_001447568	7827984	30.467	10.9513	9.52638	17.7798	EF hand protein;Annotation=DB-PANTHER:A-kinase anchor protein;A-kinase anchor protein;DB-Pfam:EF-hand domain;A-kinase anchor protein 28kDa;EF-hand domain;A-kinase anchor protein 28kDa;DB-SUPERFAMILY:EF-hand domain pair;EF-hand domain pair;EF-hand domain pair;EF-hand domain pair;DB-ProSitePatterns:EF-Hand 1, calcium-binding site;EF-Hand 1, calcium-binding site;DB-SMART:EF-hand domain;EF-hand domai…
ILS1	TTHERM_00492850	XP_011971580	7827985	23.55	9.81409	11.7602	16.4594	ilsA isoleucyl-tRNA synthetase protein;Annotation=DB-PANTHER:Isoleucine-tRNA ligase, type 2;Isoleucine-tRNA ligase, type 2;DB-Hamap:Isoleucine-tRNA ligase, type 2;Isoleucine-tRNA ligase, type 2;DB-Pfam:Aminoacyl-tRNA synthetase, class Ia;Methionyl/Valyl/Leucyl/Isoleucyl-tRNA synthetase, anticodon-binding;Aminoacyl-tRNA synthetase, class Ia;Methionyl/Valyl/Leucyl/Isoleucyl-tRNA synthetase, anticod…
Unnamed	TTHERM_00492860	XP_001023178	7827986	25.2027	6.97245	5.89584	13.57	hypothetical protein;
Unnamed	TTHERM_00492870	XP_001023179	7827987	38.7874	7.22199	5.57901	19.4437	transmembrane protein putative;
Unnamed	TTHERM_00492900	XP_001023182	7827990	21.2584	4.2712	6.92183	11.7408	transmembrane protein putative;Annotation=DB-Pfam:Leucine-rich repeat;Leucine-rich repeat;DB-Gene3D:Leucine-rich repeat domain superfamily;Leucine-rich repeat domain superfamily;;
Unnamed	TTHERM_00492910	XP_001023183	7827991	27.2043	8.99167	8.64204	16.9177	hypothetical protein;
Unnamed	TTHERM_00492920	XP_025990619	7827992	16.5836	5.44662	4.54942	11.0406	ankyrin domain protein;Annotation=DB-PANTHER:NF-kappa-B Inhibitor;NF-kappa-B Inhibitor;DB-Pfam:Ankyrin repeat;Ankyrin repeat;DB-SUPERFAMILY:Ankyrin repeat-containing domain superfamily;Ankyrin repeat-containing domain superfamily;DB-SMART:Ankyrin repeat;Ankyrin repeat;DB-Gene3D:Ankyrin repeat-containing domain superfamily;Ankyrin repeat-containing domain superfamily;DB-ProSiteProfiles:Ankyrin rep…
Unnamed	TTHERM_00492930	XP_001023185	7827993	32.2186	5.60602	4.79292	15.8978	-
Unnamed	TTHERM_00492940	XP_001007360	7827994	30.46	4.12458	4.96074	13.4324	steroid 5-alpha reductase carboxy-terminal domain protein;Annotation=DB-Pfam:Probable O-methyltransferase UstE-like;Probable O-methyltransferase UstE-like;;
Unnamed	TTHERM_00492950	XP_001027279	7827995	1.5938	0.347382	0.594282	0.287765	transmembrane protein putative;
Unnamed	TTHERM_00492960	XP_001023188	7827996	48.1202	13.0436	11.324	25.934	hypothetical protein;
IMA13	TTHERM_00492970	XP_001023189	7827997	21.3397	7.12229	4.70522	12.2062	IMA13 importin subunit alpha putative;Annotation=DB-SUPERFAMILY:Armadillo-type fold;Armadillo-type fold;DB-Gene3D:Armadillo-like helical;Armadillo-like helical;;
Unnamed	TTHERM_00492980	XP_001023190	7827998	27.7345	6.59918	7.31194	14.3992	hypothetical protein;Annotation=DB-PANTHER:Small Leucine-Rich Proteoglycans;Small Leucine-Rich Proteoglycans;DB-Pfam:Leucine-rich repeat;Leucine-rich repeat;DB-SMART:Leucine-rich repeat, typical subtype;Leucine-rich repeat, typical subtype;DB-Gene3D:Leucine-rich repeat domain superfamily;Leucine-rich repeat domain superfamily;Leucine-rich repeat domain superfamily;Leucine-rich repeat domain super…
Unnamed	TTHERM_00492985	XP_012655072	-	23.2646	4.06873	5.34581	9.97828	-
Unnamed	TTHERM_00492990	XP_001450771	7827999	35.9345	8.27624	10.1809	19.073	ubiquitin carboxyl-terminal hydrolase;Annotation=DB-PANTHER:Ubiquitin carboxyl-terminal hydrolase;Ubiquitin carboxyl-terminal hydrolase;DB-Pfam:Peptidase C19, ubiquitin carboxyl-terminal hydrolase;Peptidase C19, ubiquitin carboxyl-terminal hydrolase;DB-SUPERFAMILY:Papain-like cysteine peptidase superfamily;DUSP-like superfamily;Papain-like cysteine peptidase superfamily;DUSP-like superfamily;DB-P…
Unnamed	TTHERM_00492995	XP_024583966	-	24.8016	7.15683	7.57185	15.0174	;Annotation=DB-PANTHER:Peflin/Sorcin Calcium-Binding;Peflin/Sorcin Calcium-Binding;DB-Pfam:EF-hand domain;EF-hand domain;DB-SUPERFAMILY:EF-hand domain pair;EF-hand domain pair;DB-SMART:EF-hand domain;EF-hand domain;DB-ProSitePatterns:EF-Hand 1, calcium-binding site;EF-Hand 1, calcium-binding site;DB-ProSiteProfiles:EF-hand domain;EF-hand domain;;
Unnamed	TTHERM_00493000	XP_001023192	7828000	24.5115	2.65726	5.07349	12.9	hypothetical protein;
Unnamed	TTHERM_00493010	-	-	14.4959	2.81823	2.51397	8.66009	-
Unnamed	TTHERM_00493011	XP_001470982	7828001	14.6622	2.77702	2.64265	8.66009	transmembrane protein putative;
Unnamed	TTHERM_00494010	XP_001016614	7828002	31.949	9.45054	8.94353	19.1411	hypothetical protein;
Unnamed	TTHERM_00494020	XP_001017576	7828003	39.9024	16.3817	14.3184	27.2861	hypothetical protein;
ATG5	TTHERM_00494030	XP_012196889	7831708	33.3148	9.2084	8.9985	17.3759	ATG5 autophagy protein Apg5;Annotation=DB-PANTHER:Autophagy-related protein 5;Autophagy-related protein 5;DB-Pfam:Autophagy protein ATG5, UblB domain;Autophagy protein ATG5, UblA domain;Autophagy protein ATG5, alpha-helical bundle region;Autophagy protein ATG5, UblB domain;Autophagy protein ATG5, UblA domain;Autophagy protein ATG5, alpha-helical bundle region;DB-Gene3D:Autophagy protein Atg5, Ubl…
Unnamed	TTHERM_00494040	XP_001422969	7831709	26.7048	3.2334	5.55573	12.0589	hypothetical protein;
Unnamed	TTHERM_00494045	-	-	0.201345	0.0625	0.0454545	0.0821018	-
Unnamed	TTHERM_00494050	XP_001023198	7831710	51.5526	11.4708	10.6703	26.0758	hypothetical protein;Annotation=DB-PANTHER:Rho-associated Serine/Threonine Kinase;Rho-associated Serine/Threonine Kinase;;
Unnamed	TTHERM_00494060	XP_001023199	7831711	35.2501	12.0526	14.7887	24.4273	transmembrane protein putative;
Unnamed	TTHERM_00494070	XP_021351760	7831712	14.4845	2.17515	4.06251	6.23979	ZZ-type zinc finger protein;Annotation=DB-PANTHER:Autophagy Receptor and Signaling Regulator;Autophagy Receptor and Signaling Regulator;DB-Pfam:Zinc finger, ZZ-type;Zinc finger, ZZ-type;DB-SMART:Zinc finger, ZZ-type;Zinc finger, ZZ-type;DB-ProSitePatterns:Zinc finger, ZZ-type;Zinc finger, ZZ-type;DB-Gene3D:Zinc finger, ZZ-type superfamily;Zinc finger, ZZ-type superfamily;DB-ProSiteProfiles:Zinc f…
Unnamed	TTHERM_00494080	XP_012656223	7831713	37.6519	7.12481	8.10477	21.1652	hypothetical protein;Annotation=DB-Gene3D:Leucine-rich repeat domain superfamily;Leucine-rich repeat domain superfamily;;
Unnamed	TTHERM_00494090	XP_025184676	7831714	23.6643	7.71422	8.54549	14.8026	hypothetical protein;Annotation=DB-PANTHER:Endoplasmic Reticulum Co-molecular Chaperone;Endoplasmic Reticulum Co-molecular Chaperone;DB-SUPERFAMILY:Thioredoxin-like superfamily;Thioredoxin-like superfamily;Thioredoxin-like superfamily;Thioredoxin-like superfamily;;
TGT1	TTHERM_00494100	XP_008894180	7831715	42.8914	10.7741	12.597	27.8253	TGT1 queuine tRNA-ribosyltransferase;Annotation=DB-Pfam:tRNA-guanine(15) transglycosylase-like;tRNA-guanine(15) transglycosylase-like;DB-Hamap:tRNA-guanine transglycosylase;tRNA-guanine transglycosylase;DB-SUPERFAMILY:Queuine tRNA-ribosyltransferase-like;Queuine tRNA-ribosyltransferase-like;DB-NCBIfam:tRNA-guanine(15) transglycosylase-like;tRNA-guanine transglycosylase;tRNA-guanine(15) transglyco…
Unnamed	TTHERM_00494105	-	-	30.0395	8.51658	5.8504	17.32	-
Unnamed	TTHERM_00494110	XP_001877699	7831716	22.8643	3.4402	3.37829	12.1842	NLI interacting factor-like phosphatase;Annotation=DB-Pfam:FCP1 homology domain;FCP1 homology domain;DB-PANTHER:Mitochondrial import inner membrane translocase subunit TIM50;Mitochondrial import inner membrane translocase subunit TIM50;DB-SUPERFAMILY:HAD-like superfamily;HAD-like superfamily;DB-SMART:FCP1 homology domain;FCP1 homology domain;DB-NCBIfam:Dullard phosphatase domain, eukaryotic;Dulla…
Unnamed	TTHERM_00494120	XP_001023205	7831717	22.1686	6.47377	6.45332	12.9099	hypothetical protein;
Unnamed	TTHERM_00494130	XP_017357505	7831718	46.9141	11.1933	9.07527	29.7203	translation factor GUF1;Annotation=DB-PANTHER:Elongation factor 4;Elongation factor 4;DB-Hamap:Elongation factor 4;Elongation factor 4;DB-Pfam:GTP-binding protein LepA, C-terminal;Elongation factor EFG, domain V-like;Translation elongation factor EFTu-like, domain 2;Translational (tr)-type GTP-binding domain;GTP-binding protein LepA, C-terminal;Elongation factor EFG, domain V-like;Translation elo…
Unnamed	TTHERM_00494140	XP_009384409	7831719	12.1505	1.52149	2.04058	6.13655	60S ribosomal protein L18;Annotation=DB-Pfam:Large ribosomal subunit protein uL15/eL18;Large ribosomal subunit protein uL15/eL18;DB-PANTHER:Large ribosomal subunit protein eL18;Large ribosomal subunit protein eL18;DB-SUPERFAMILY:Large ribosomal subunit protein uL15/eL18 superfamily;Large ribosomal subunit protein uL15/eL18 superfamily;;
Unnamed	TTHERM_00494160	XP_001431374	7831721	35.236	17.6882	17.3905	21.5101	3-prime-5-prime-cyclic-nucleotide phosphodiesterase;Annotation=DB-Pfam:3'5'-cyclic nucleotide phosphodiesterase, catalytic domain;3'5'-cyclic nucleotide phosphodiesterase, catalytic domain;DB-PRINTS:3'5'-cyclic nucleotide phosphodiesterase;3'5'-cyclic nucleotide phosphodiesterase;DB-ProSitePatterns:3'5'-cyclic nucleotide phosphodiesterase, conserved site;3'5'-cyclic nucleotide phosphodiesterase, …
Unnamed	TTHERM_00494170	-	7831722	25.7431	5.54724	5.80657	12.1029	hypothetical protein;
Unnamed	TTHERM_00494180	XP_022093935	7831723	22.2275	5.49454	5.66369	9.18473	Sec23/Sec24 trunk domain protein;Annotation=DB-PANTHER:SEC23/SEC24 family, SEC24 subfamily;SEC23/SEC24 family, SEC24 subfamily;DB-Pfam:Sec23/Sec24, trunk domain;Sec23/Sec24, trunk domain;DB-SUPERFAMILY:von Willebrand factor A-like domain superfamily;von Willebrand factor A-like domain superfamily;DB-Gene3D:von Willebrand factor A-like domain superfamily;von Willebrand factor A-like domain superfa…
Unnamed	TTHERM_00494190	XP_001023212	7831724	24.6117	6.7671	7.5509	15.4614	hypothetical protein;Annotation=DB-PANTHER:Multifunctional WD repeat-containing protein;Multifunctional WD repeat-containing protein;DB-SUPERFAMILY:WD40-repeat-containing domain superfamily;WD40-repeat-containing domain superfamily;DB-SMART:WD40 repeat;WD40 repeat;DB-Gene3D:WD40/YVTN repeat-like-containing domain superfamily;WD40/YVTN repeat-like-containing domain superfamily;WD40/YVTN repeat-lik…
Unnamed	TTHERM_00494200	XP_010319209	7831725	34.9658	4.25597	5.56123	18.2176	alpha/beta fold hydrolase;Annotation=DB-Pfam:Serine aminopeptidase, S33;Serine aminopeptidase, S33;DB-PANTHER:Potential DNA-binding regulatory protein;Potential DNA-binding regulatory protein;DB-SUPERFAMILY:Alpha/Beta hydrolase fold;Alpha/Beta hydrolase fold;DB-Gene3D:Alpha/Beta hydrolase fold;Alpha/Beta hydrolase fold;;
Unnamed	TTHERM_00494210	XP_001023214	7831726	14.5404	3.49673	3.26279	6.34029	hypothetical protein;
Unnamed	TTHERM_00494220	XP_001023215	7831727	21.9828	4.89594	5.53654	11.4447	hypothetical protein;
Unnamed	TTHERM_00494230	XP_001023216	7831728	34.4906	2.88646	3.5698	15.9219	SNARE associated protein;Annotation=DB-Pfam:VTT domain;VTT domain;DB-PANTHER:Transmembrane protein TMEM64;Transmembrane protein TMEM64;;
Unnamed	TTHERM_00494240	XP_001456545	7831729	35.2347	15.3194	14.7934	17.2289	hypothetical protein;
Unnamed	TTHERM_00494250	XP_001451570	7831730	36.761	11.39	10.7866	18.8988	DHHC zinc finger protein;Annotation=DB-Pfam:Ankyrin repeat;Palmitoyltransferase, DHHC domain;Ankyrin repeat;Ankyrin repeat;Palmitoyltransferase, DHHC domain;Ankyrin repeat;DB-SUPERFAMILY:Ankyrin repeat-containing domain superfamily;Ankyrin repeat-containing domain superfamily;DB-SMART:Ankyrin repeat;Ankyrin repeat;DB-Gene3D:Ankyrin repeat-containing domain superfamily;Ankyrin repeat-containing do…
Unnamed	TTHERM_00494260	XP_005824947	7831731	27.4837	7.31703	9.24542	18.594	Ras family protein;Annotation=DB-Pfam:Small GTPase;Small GTPase;DB-SUPERFAMILY:P-loop containing nucleoside triphosphate hydrolase;P-loop containing nucleoside triphosphate hydrolase;DB-NCBIfam:Small GTP-binding protein domain;Small GTP-binding protein domain;DB-Gene3D:P-loop containing nucleoside triphosphate hydrolase;P-loop containing nucleoside triphosphate hydrolase;;
Unnamed	TTHERM_00494265	XP_006978972	-	26.0611	1.25	4.29983	10.7996	;Annotation=DB-Pfam:ERV/ALR sulfhydryl oxidase domain;ERV/ALR sulfhydryl oxidase domain;DB-PANTHER:Sulfhydryl oxidase ALR/ERV;Sulfhydryl oxidase ALR/ERV;DB-SUPERFAMILY:ERV/ALR sulfhydryl oxidase domain superfamily;ERV/ALR sulfhydryl oxidase domain superfamily;DB-Gene3D:ERV/ALR sulfhydryl oxidase domain superfamily;ERV/ALR sulfhydryl oxidase domain superfamily;DB-ProSiteProfiles:ERV/ALR sulfhydryl…
Unnamed	TTHERM_00494270	XP_001023220	7831732	7.64594	0.979167	1.26103	2.12766	Erv1/Alr family protein;
Unnamed	TTHERM_00494280	XP_002947101	7843405	48.002	15.4132	13.8906	29.2241	hypothetical protein;Annotation=DB-PANTHER:EF-hand domain-containing protein EFHC1/EFHC2/EFHB;EF-hand domain-containing protein EFHC1/EFHC2/EFHB;;
Unnamed	TTHERM_00494290	XP_001430720	7843406	40.8254	12.2522	12.1025	23.587	cold-shock DNA-binding domain protein;Annotation=DB-Pfam:Cold-shock protein, DNA-binding;Cold-shock protein, DNA-binding;DB-SUPERFAMILY:Nucleic acid-binding, OB-fold;Nucleic acid-binding, OB-fold;DB-Gene3D:Nucleic acid-binding, OB-fold;Nucleic acid-binding, OB-fold;DB-CDD:Cold-shock protein, DNA-binding;Cold-shock protein, DNA-binding;DB-ProSiteProfiles:Cold-shock protein, DNA-binding;Cold-shock …
Unnamed	TTHERM_00494300	XP_001023223	7843407	40.7111	5.00704	6.51041	16.0702	hypothetical protein;
MRNO37	TTHERM_00494340	XP_004031194	7843408	47.4027	11.1724	11.2196	28.5557	IQ calmodulin-binding motif protein;Annotation=DB-Pfam:IQ motif, EF-hand binding site;MORN repeat;IQ motif, EF-hand binding site;MORN repeat;DB-SMART:MORN repeat;IQ motif, EF-hand binding site;MORN repeat;IQ motif, EF-hand binding site;;
Unnamed	TTHERM_00494350	XP_015915634	7843409	36.128	15.0046	10.9311	20.4841	Serine/Threonine kinase domain protein;Annotation=DB-Pfam:Protein kinase domain;Protein kinase domain;DB-SUPERFAMILY:Protein kinase-like domain superfamily;Protein kinase-like domain superfamily;DB-SMART:Protein kinase domain;Protein kinase domain;DB-ProSitePatterns:Serine/threonine-protein kinase, active site;Protein kinase, ATP binding site;Protein kinase, ATP binding site;Serine/threonine-prot…
Unnamed	TTHERM_00494353	XP_976713	-	29.7724	7.82465	9.08503	15.6798	;Annotation=DB-Pfam:Kelch repeat type 1;Kelch repeat type 1;DB-SUPERFAMILY:Kelch-type beta propeller;Kelch-type beta propeller;DB-Gene3D:Kelch-type beta propeller;Kelch-type beta propeller;Kelch-type beta propeller;Kelch-type beta propeller;;
Unnamed	TTHERM_00494356	XP_012655077	-	37.4468	7.98068	9.80741	23.5847	-
Unnamed	TTHERM_00494360	XP_001023226	7843410	19.478	4.73839	5.84079	12.2981	UDP-glucose/GDP-mannose dehydrogenase;Annotation=DB-PANTHER:UDP-glucose 6-dehydrogenase, eukaryotic type;UDP-glucose 6-dehydrogenase, eukaryotic type;DB-Pfam:UDP-glucose/GDP-mannose dehydrogenase, dimerisation;UDP-glucose/GDP-mannose dehydrogenase, C-terminal;UDP-glucose/GDP-mannose dehydrogenase, N-terminal;UDP-glucose/GDP-mannose dehydrogenase, dimerisation;UDP-glucose/GDP-mannose dehydrogenase…
Unnamed	TTHERM_00494370	XP_001023227	7843411	34.9517	13.993	14.6126	21.5315	hypothetical protein;
Unnamed	TTHERM_00494380	XP_018643945	7843412	46.9806	9.6722	10.3459	24.5452	kinesin motor catalytic domain protein;Annotation=DB-Pfam:Kinesin motor domain;Kinesin motor domain;DB-PANTHER:Kinesin-like protein;Kinesin-like protein;DB-PRINTS:Kinesin motor domain;Kinesin motor domain;DB-SUPERFAMILY:P-loop containing nucleoside triphosphate hydrolase;P-loop containing nucleoside triphosphate hydrolase;DB-Gene3D:Kinesin motor domain superfamily;Kinesin motor domain superfamily…
Unnamed	TTHERM_00494390	XP_001017684	7843413	21.0831	3.1583	4.00007	9.60604	hypothetical protein;
Unnamed	TTHERM_00494410	XP_001023231	7843415	26.5312	7.34418	7.40081	15.9719	hypothetical protein;
Unnamed	TTHERM_00494480	XP_001023232	7843416	39.5624	11.1194	9.90432	20.4837	hypothetical protein;
Unnamed	TTHERM_00494490	XP_022493791	7843417	33.2171	13.7667	12.6631	18.8055	NLI interacting factor-like phosphatase;Annotation=DB-PANTHER:Mitochondrial import inner membrane translocase subunit TIM50;Mitochondrial import inner membrane translocase subunit TIM50;DB-Pfam:FCP1 homology domain;FCP1 homology domain;DB-SUPERFAMILY:HAD-like superfamily;HAD-like superfamily;DB-SMART:FCP1 homology domain;FCP1 homology domain;DB-Gene3D:HAD superfamily;HAD superfamily;DB-ProSitePro…
RRM32	TTHERM_00494500	XP_003375211	7843418	47.982	16.4491	14.5389	29.8512	RRM32 predicted protein;Annotation=DB-PANTHER:Pre-mRNA-splicing factor Cwc2/Slt11;Pre-mRNA-splicing factor Cwc2/Slt11;DB-Pfam:STL11/RBM22-like, N-terminal domain;RNA recognition motif domain;STL11/RBM22-like, N-terminal domain;RNA recognition motif domain;DB-SUPERFAMILY:RNA-binding domain superfamily;Zinc finger, CCCH-type superfamily;RNA-binding domain superfamily;Zinc finger, CCCH-type superfam…
Unnamed	TTHERM_00494510	XP_001023235	7843419	0.183679	0.181626	0	0.0930736	transmembrane protein putative;
Unnamed	TTHERM_00494520	XP_001032501	7843420	21.763	4.95525	4.53179	9.97945	transmembrane protein;Annotation=DB-PANTHER:Transmembrane protein 135;Transmembrane protein 135;;
Unnamed	TTHERM_00494530	XP_015787205	7843421	20.4417	5.02901	4.32116	11.806	papain family cysteine protease;Annotation=DB-PANTHER:Peptidase C1A;Peptidase C1A;DB-Pfam:Peptidase C1A, papain C-terminal;Peptidase C1A, papain C-terminal;DB-SUPERFAMILY:Papain-like cysteine peptidase superfamily;Papain-like cysteine peptidase superfamily;DB-SMART:Peptidase C1A, papain C-terminal;Cathepsin propeptide inhibitor domain (I29);Peptidase C1A, papain C-terminal;Cathepsin propeptide in…
Unnamed	TTHERM_00494540	-	7843422	26.1585	6.23981	6.73433	15.8477	transmembrane protein putative;
Unnamed	TTHERM_00494550	XP_001423479	7843423	23.8215	5.40632	5.93333	13.4137	hypothetical protein;
Unnamed	TTHERM_00494560	XP_001023240	7843424	25.5179	6.7075	6.55986	14.2953	hypothetical protein;Annotation=DB-Pfam:Hemingway/CFA97;Hemingway/CFA97;;
PRP17	TTHERM_00494570	XP_006650170	7843425	37.2229	12.8421	10.312	25.8043	PRP17 WD domain G-beta repeat protein;Annotation=DB-Pfam:WD40 repeat;WD40 repeat;DB-PANTHER:Pre-mRNA-processing factor 17;Pre-mRNA-processing factor 17;DB-SUPERFAMILY:WD40-repeat-containing domain superfamily;WD40-repeat-containing domain superfamily;DB-SMART:WD40 repeat;WD40 repeat;DB-ProSitePatterns:WD40 repeat, conserved site;WD40 repeat, conserved site;DB-Gene3D:WD40/YVTN repeat-like-containi…
Unnamed	TTHERM_00494580	XP_001023242	7843426	41.5065	13.1071	11.3538	21.4966	RNA recognition motif protein;Annotation=DB-SUPERFAMILY:RNA-binding domain superfamily;RNA-binding domain superfamily;DB-Gene3D:Nucleotide-binding alpha-beta plait domain superfamily;Nucleotide-binding alpha-beta plait domain superfamily;;
Unnamed	TTHERM_00494590	XP_001023243	7843427	36.3939	9.15613	9.78101	20.5887	hypothetical protein;
Unnamed	TTHERM_00494600	XP_001448051	7843428	26.5765	5.01123	4.95139	13.4597	hypothetical protein;Annotation=DB-SUPERFAMILY:Tetratricopeptide-like helical domain superfamily;Tetratricopeptide-like helical domain superfamily;DB-Gene3D:Tetratricopeptide-like helical domain superfamily;Tetratricopeptide-like helical domain superfamily;;
Unnamed	TTHERM_00494610	XP_001454464	7843429	9.7294	1.82812	1.3335	3.38823	cation channel family protein;Annotation=DB-PANTHER:Potassium/sodium hyperpolarization-activated cyclic nucleotide-gated channel;Potassium/sodium hyperpolarization-activated cyclic nucleotide-gated channel;DB-Pfam:Ion transport domain;Cyclic nucleotide-binding domain;Ion transport domain;Cyclic nucleotide-binding domain;DB-PRINTS:Potassium channel, voltage-dependent, EAG/ELK/ERG;Potassium channel…
Unnamed	TTHERM_00494620	XP_004337073	7840617	32.4962	12.0932	9.69631	18.7798	S54 family peptidase;Annotation=DB-Pfam:Peptidase S54, rhomboid domain;Peptidase S54, rhomboid domain;DB-PANTHER:Peptidase S54, RHOMBOID-like;Peptidase S54, RHOMBOID-like;DB-SUPERFAMILY:Rhomboid-like superfamily;Rhomboid-like superfamily;DB-Gene3D:Rhomboid-like superfamily;Rhomboid-like superfamily;;
Unnamed	TTHERM_00494630	XP_637672	7840618	21.8514	5.65259	3.48628	12.3075	leishmanolysin family protein;Annotation=DB-PANTHER:Peptidase M8, leishmanolysin;Peptidase M8, leishmanolysin;DB-Pfam:Peptidase M8, leishmanolysin;Peptidase M8, leishmanolysin;;
Unnamed	TTHERM_00494650	XP_001429985	7840619	24.0241	1.77675	3.3802	11.0536	cyclic nucleotide-binding domain protein;Annotation=DB-Pfam:Cyclic nucleotide-binding domain;Cyclic nucleotide-binding domain;DB-PANTHER:Cyclic nucleotide-binding domain-containing protein 1/2;Cyclic nucleotide-binding domain-containing protein 1/2;DB-SUPERFAMILY:Cyclic nucleotide-binding domain superfamily;Cyclic nucleotide-binding domain superfamily;DB-SMART:Cyclic nucleotide-binding domain;Cyc…
Unnamed	TTHERM_00494655	XP_012655078	-	0.635076	0.114176	0.352498	0	;Annotation=DB-Gene3D:Leucine-rich repeat domain superfamily;Leucine-rich repeat domain superfamily;;
Unnamed	TTHERM_00494660	XP_001450181	7840620	34.5398	6.96377	9.01842	18.6841	methylene-tetrahydrofolate dehydrogenase/cyclohydrolase NADP-binding domain protein;Annotation=DB-Hamap:Tetrahydrofolate dehydrogenase/cyclohydrolase;Tetrahydrofolate dehydrogenase/cyclohydrolase;DB-Pfam:Tetrahydrofolate dehydrogenase/cyclohydrolase, catalytic domain;Tetrahydrofolate dehydrogenase/cyclohydrolase, NAD(P)-binding domain;Tetrahydrofolate dehydrogenase/cyclohydrolase, catalytic domai…
Unnamed	TTHERM_00494670	XP_001023251	7840621	1.18404	1.00667	1.56327	1.20204	hypothetical protein;
Unnamed	TTHERM_00494680	XP_010235021	-	29.6653	9.31494	8.92661	16.678	;Annotation=DB-Pfam:Zinc finger, RING-type;Zinc finger, RING-type;DB-Gene3D:Zinc finger, RING/FYVE/PHD-type;Zinc finger, RING/FYVE/PHD-type;DB-ProSiteProfiles:Zinc finger, RING-type;Zinc finger, RING-type;;
Unnamed	TTHERM_00494690	XP_003886461	7840623	33.9794	10.7819	12.8322	22.7122	tetratricopeptide repeat protein;Annotation=DB-PANTHER:Tetratricopeptide repeat protein 12;Tetratricopeptide repeat protein 12;DB-Pfam:Tetratricopeptide repeat;Tetratricopeptide repeat;DB-SUPERFAMILY:Tetratricopeptide-like helical domain superfamily;Armadillo-type fold;Tetratricopeptide-like helical domain superfamily;Armadillo-type fold;DB-SMART:Tetratricopeptide repeat;Tetratricopeptide repeat;…
Unnamed	TTHERM_00494700	XP_001023254	7840624	33.7208	11.9561	9.06013	16.5409	transmembrane protein putative;
MCF4	TTHERM_00494720	XP_022449498	7840625	28.748	5.31698	7.71276	16.1643	MCF4 carrier protein;Annotation=DB-Pfam:Mitochondrial substrate/solute carrier;Mitochondrial substrate/solute carrier;DB-PANTHER:Mitochondrial Metabolite Transporter;Mitochondrial Metabolite Transporter;DB-SUPERFAMILY:Mitochondrial carrier domain superfamily;Mitochondrial carrier domain superfamily;DB-Gene3D:Mitochondrial carrier domain superfamily;Mitochondrial carrier domain superfamily;DB-ProS…
Unnamed	TTHERM_00494730	XP_001442002	7840626	10.7009	0.532018	1.33939	4.62396	hypothetical protein;Annotation=DB-SUPERFAMILY:EF-hand domain pair;EF-hand domain pair;;
Unnamed	TTHERM_00494735	-	-	0.702245	0.382913	0.611731	0.283984	-
Unnamed	TTHERM_00494740	XP_001028066	7840627	0.948152	0.377681	0.234626	0.258905	hypothetical protein;
Unnamed	TTHERM_00494744	XP_012655080	-	0.1	0.0740741	0.0416667	0	-
Unnamed	TTHERM_00494749	XP_012655081	-	0.694478	0.192086	0.35975	0.687135	-
Unnamed	TTHERM_00494750	XP_001023259	7840628	31.7218	14.0053	11.0514	19.656	hypothetical protein;
Unnamed	TTHERM_00494759	XP_001470983	7840629	0.210563	0.149733	0.210526	0.129167	hypothetical protein;
Unnamed	TTHERM_00494779	-	-	21.3938	9.9111	7.92482	12.1486	-
Unnamed	TTHERM_00494780	XP_001023261	7840631	21.4013	9.88168	7.80558	12.1383	hypothetical protein;Annotation=DB-Pfam:Zinc finger, DBF-type;Zinc finger, DBF-type;DB-ProSiteProfiles:Zinc finger, DBF-type;Zinc finger, DBF-type;;
Unnamed	TTHERM_00494790	XP_022055781	7840632	32.3942	8.76385	9.78065	17.7475	DnaJ domain protein;Annotation=DB-PANTHER:DnaJ homolog subfamily C member 8;DnaJ homolog subfamily C member 8;DB-Pfam:DnaJ domain;DnaJ domain;DB-PRINTS:DnaJ domain;DnaJ domain;DB-SUPERFAMILY:Chaperone J-domain superfamily;Chaperone J-domain superfamily;DB-Gene3D:Chaperone J-domain superfamily;Chaperone J-domain superfamily;DB-CDD:DnaJ domain;DnaJ domain;DB-SMART:DnaJ domain;DnaJ domain;DB-ProSite…
Unnamed	TTHERM_00494800	XP_001023263	7840633	25.8184	6.53298	6.28282	13.164	hypothetical protein;
Unnamed	TTHERM_00494810	XP_017041686	7840634	42.3479	11.1676	11.2984	22.1794	breast carcinoma amplified sequence protein;Annotation=DB-PANTHER:Pre-mRNA-splicing factor SPF27;Pre-mRNA-splicing factor SPF27;DB-Pfam:Pre-mRNA-splicing factor SPF27;Pre-mRNA-splicing factor SPF27;;
Unnamed	TTHERM_00494820	XP_012752271	7840635	30.5958	10.3399	10.1316	17.6869	RhoGEF domain protein;Annotation=DB-PANTHER:FYVE, RhoGEF and PH domain-containing;FYVE, RhoGEF and PH domain-containing;DB-Pfam:Phox homology;Dbl homology (DH) domain;Phox homology;Dbl homology (DH) domain;DB-SUPERFAMILY:Dbl homology (DH) domain superfamily;PX domain superfamily;Dbl homology (DH) domain superfamily;PX domain superfamily;DB-SMART:Dbl homology (DH) domain;Dbl homology (DH) domain;D…
Unnamed	TTHERM_00494830	XP_001023266	7840636	51.5448	17.1653	15.7925	29.4789	hypothetical protein;
Unnamed	TTHERM_00494847	XP_001027306	-	42.538	12.0078	12.176	23.9648	;Annotation=DB-PANTHER:Kinesin-like protein;Kinesin-like protein;DB-Pfam:Kinesin motor domain;Kinesin motor domain;DB-PRINTS:Kinesin motor domain;Kinesin motor domain;DB-SUPERFAMILY:P-loop containing nucleoside triphosphate hydrolase;P-loop containing nucleoside triphosphate hydrolase;DB-Gene3D:Kinesin motor domain superfamily;Kinesin motor domain superfamily;DB-ProSitePatterns:Kinesin motor doma…
SEC144	TTHERM_00494848	XP_019450105	7840638	13.6516	1.77743	2.13679	8.88206	SEC144 divergent CRAL/TRIO domain protein;Annotation=DB-PANTHER:Phosphatidylinositol/phosphatidylcholine transfer;Phosphatidylinositol/phosphatidylcholine transfer;DB-Pfam:CRAL-TRIO lipid binding domain;CRAL-TRIO lipid binding domain;DB-SUPERFAMILY:CRAL/TRIO, N-terminal domain superfamily;CRAL-TRIO lipid binding domain superfamily;CRAL/TRIO, N-terminal domain superfamily;CRAL-TRIO lipid binding d…
Unnamed	TTHERM_00494849	XP_001470985	7840639	26.5897	8.06548	7.90518	15.2654	hypothetical protein;
Unnamed	TTHERM_00494860	XP_001023269	7840641	25.227	5.51318	6.76973	15.7244	hypothetical protein;Annotation=DB-SUPERFAMILY:Armadillo-type fold;Armadillo-type fold;DB-Gene3D:Armadillo-like helical;Armadillo-like helical;;
Unnamed	TTHERM_00494865	-	-	12.6468	2.96	3.40345	7.96327	-
Unnamed	TTHERM_00494870	XP_005329008	7840642	25.8425	5.52025	5.60217	16.6272	glycosyl hydrolase family 20 beta-N-acetylhexosaminidase family protein;Annotation=DB-PANTHER:Beta-hexosaminidase;Beta-hexosaminidase;DB-Pfam:Beta-hexosaminidase, eukaryotic type, N-terminal;Glycoside hydrolase family 20, catalytic domain;Beta-hexosaminidase, eukaryotic type, N-terminal;Glycoside hydrolase family 20, catalytic domain;DB-PRINTS:Beta-hexosaminidase;Beta-hexosaminidase;DB-SUPERFAMIL…
Unnamed	TTHERM_00494880	XP_001023271	7843356	31.9835	15.2584	16.68	22.4995	hypothetical protein;Annotation=DB-Pfam:GYF domain;GYF domain;DB-SUPERFAMILY:GYF-like domain superfamily;GYF-like domain superfamily;DB-Gene3D:GYF-like domain superfamily;GYF-like domain superfamily;DB-ProSiteProfiles:GYF domain;GYF domain;;
Unnamed	TTHERM_00494890	-	7843357	20.8046	7.40126	7.58877	11.0415	hypothetical protein;
Unnamed	TTHERM_00494900	-	7843358	25.99	3.44201	4.38698	15.3978	-
Unnamed	TTHERM_00494910	XP_008869765	-	26.6422	6.81343	10.1028	19.3318	;Annotation=DB-PANTHER:Transmembrane protein 135;Transmembrane protein 135;;
Unnamed	TTHERM_00494920	XP_001612214	-	17.6679	2.83333	4.45577	11.7707	;Annotation=DB-Pfam:Cyclophilin-type peptidyl-prolyl cis-trans isomerase domain;Cyclophilin-type peptidyl-prolyl cis-trans isomerase domain;DB-SUPERFAMILY:Cyclophilin-like domain superfamily;Cyclophilin-like domain superfamily;DB-Gene3D:Cyclophilin-like domain superfamily;Cyclophilin-like domain superfamily;DB-ProSiteProfiles:Cyclophilin-type peptidyl-prolyl cis-trans isomerase domain;Cyclophilin…
Unnamed	TTHERM_00153290	XP_001028161	-	17.3612	7.88333	4.435	8.37101	-
[truncated: 24,853 more rows]

## Sheet: ΔAMT1 RNA-seq
Gene Name	TTHERM Number	GeneBank Accession Number	GeneID	baseMean	Log2FoldChange	lfcSE	stat	pvalue	padj	ΔAMT1-1	ΔAMT1-2	SB210-1b	SB210-2b	WT_6mAΣP	ΔAMT1_6mAΣP	Δ6mAΣP	Description
[truncated: 23,767 more rows]

[truncated: 9 more sheets: AMT1-APPA RNA-seq, AMT1-RNAi RNA-seq, 6mA&Exp Down genes in ΔAMT1, 6mA&Exp Down genes in AMT1-APPA, 6mA&Exp Down genes in AMT1-RNAi, ΔAMT1&APPA 6mA-Exp down, ΔAMT1&APPA&RNAi 6mA-Exp down, ΔAMT1&APPA GO Pathways, ΔAMT1&APPA&RNAi GO Pathways]
